# Supplementary material for: Shotgun metagenomic sequencing reveals the influence of artisanal dairy environments on the microbiomes, quality, and safety of Idiazabal, a raw ewe milk PDO cheese
Source: Microbiome. 2024 Dec 20;12:262. doi: 10.1186/s40168-024-01980-0 (PMC11662609; doi:10.1186/s40168-024-01980-0)
Supplement: Supplementary file 3 — Additional file 2: Supplementary Table S1. Characteristics of the shotgun sequencing data. [file 40168_2024_1980_MOESM2_ESM.xlsx]

## Sheet: Hoja1
Supplementary Table 1. Characteristics of the shotgun sequencing data.
Sample ID	Sample type	Producer	Raw reads	reads postQC	host (Ovis aries) reads	microbial reads	percent microbial reads
H1	Grass	A	14571815	14570005	29967	14540038	99.79
H2		A	10421882	10420563	22797	10397766	99.78
H3		B	6170493	6169440	18423	6151017	99.7
H4		B	9290961	9289453	27334	9262119	99.71
P1	Commercial feed	A	13705522	13703510	60808	13642702	99.56
P2		A	5813333	5812526	34114	5778412	99.41
P3		B	390	390	31	359	92.05
P4		B	7283952	7282846	20736	7262110	99.72
B1	Home-made feed	A	4715653	4714773	6468	4708305	99.86
B2		A	13589501	13587184	19764	13567420	99.85
L1	Straw	A	5385327	5384778	4285	5380493	99.92
L2		A	5621727	5621089	4683	5616406	99.92
Er1	Teat skin surfaces	A	4456378	4455405	983099	3472306	77.93
ER2		A	4639098	4638171	537545	4100626	88.41
ER3		B	11860852	11858547	1020550	10837997	91.39
Er4		B	13008226	13005871	484721	12521150	96.27
E5	Raw milk	A	6507045	6505104	6470351	34753	0.53
E6		A	5600457	5598669	5568442	30227	0.54
E11		B	6332073	6330081	6264725	65356	1.03
E12		B	7318199	7315765	7265385	50380	0.69
FC1	Food contact surfaces	A	13285235	13283714	7293	13276421	99.95
FC2		A	3992446	3992007	2789	3989218	99.93
FC3		B	7239791	7239240	827	7238413	99.99
FC4		B	14334291	14333294	1144	14332150	99.99
NFC1	Non-food contact surfaces	A	5032506	5031762	3365	5028397	99.93
NFC2		A	4894106	4893568	3425	4890143	99.93
NFC3		B	6157152	6156493	325	6156168	99.99
NFC4		B	6614640	6614094	446	6613648	99.99
R1	Rennet	A	4741070	4739901	2985380	1754521	37.02
R2		A	3932572	3931456	2881062	1050394	26.72
R7		B	8977454	8975461	2335582	6639879	73.98
R8		B	13523442	13521094	2712585	10808509	79.94
S1	Brine	A	4986798	4986481	6800	4979681	99.86
S2		A	5018009	5017684	6663	5011021	99.87
S3		B	10214347	10213804	2618	10211186	99.97
S4		B	10459223	10458656	914	10457742	99.99
G5	Whey	A	5543793	5542521	1596553	3945968	71.19
G6		A	5357593	5356423	1536955	3819468	71.31
G11		B	9043544	9041472	4244678	4796794	53.05
G12		B	6746414	6744813	2845562	3899251	57.81
A1	Cheese	B	12804078	12801375	145545	12655830	98.86
A2		B	14363012	14360040	321603	14038437	97.76
P1		A	11066598	11064788	92326	10972462	99.17
P2		A	69746389	69734741	300651	69434090	99.57
P-value1		S	NS	NS	***	*	NC
		P	*	*	NS	NS	NC
1 S: Sample type factor; P: Producer factor; ***: P ≤ 0.01; *: P ≤ 0.05; NS: P > 0.05; NC: not calculated
