# Supplementary material for: Shotgun metagenomic sequencing reveals the influence of artisanal dairy environments on the microbiomes, quality, and safety of Idiazabal, a raw ewe milk PDO cheese
Source: Microbiome. 2024 Dec 20;12:262. doi: 10.1186/s40168-024-01980-0 (PMC11662609; doi:10.1186/s40168-024-01980-0)
Supplement: Supplementary file 4 — Additional file 3: Supplementary Table S2. Alpha diversity indices. [file 40168_2024_1980_MOESM3_ESM.xlsx]

## Sheet: Hoja1
Supplementary Table 2. Alpha diversity indices.
Sample ID	Sample type	Producer	Richness	Abundance	Shannon	Simpson	Inverse Simpson	Berger	Eevenness	Jevenness
H1	Grass	A	498	43.67	4.59123	0.97022	33.5806	0.11678	0.19802	0.73926
H2		A	510	45.29	4.5328	0.96754	30.8066	0.12299	0.18239	0.72706
H3		B	195	22.93	2.73703	0.79163	4.7992	0.41082	0.07918	0.51906
H4		B	218	36.72	2.1845	0.69589	3.2883	0.50708	0.04076	0.4057
P1	Commercial feed	A	145	12.68	3.31022	0.92269	12.935	0.16719	0.1889	0.66514
P2		A	153	14.3	3.31458	0.92441	13.2293	0.15385	0.17981	0.6589
P3		B	55	47.14	2.83959	0.80915	5.2396	0.42554	0.31107	0.7086
P4		B	124	14.39	3.13858	0.9161	11.9193	0.18902	0.18606	0.65112
B1	Home-made feed	A	269	23.3	4.03677	0.95323	21.3802	0.14249	0.21057	0.72153
B2		A	269	29.24	3.91195	0.94885	19.5515	0.15458	0.18586	0.69922
L1	Straw	A	405	34.42	4.23484	0.95922	24.5237	0.13306	0.1705	0.70535
L2		A	376	33.04	4.11988	0.9532	21.3673	0.15042	0.1637	0.6948
Er1	Teat skin surfaces	A	497	35.18	4.05492	0.9341	15.1755	0.19585	0.11606	0.65311
ER2		A	504	34.69	4.09872	0.93563	15.5363	0.16316	0.11957	0.65868
ER3		B	541	23.56	4.64819	0.94754	19.0622	0.19949	0.19297	0.73858
Er4		B	532	24.85	4.21989	0.89054	9.1353	0.31911	0.12787	0.67232
E5	Raw milk	A	136	43.43	1.583	0.52052	2.0856	0.68363	0.03581	0.32223
E6		A	133	44.42	1.51479	0.51032	2.0421	0.68888	0.0342	0.30975
E11		B	320	41.99	2.94693	0.76833	4.3165	0.47035	0.05952	0.51088
E12		B	134	50.45	1.76604	0.61028	2.5659	0.60595	0.04364	0.36057
FC1	Foodcontact surfaces	A	169	70.43	1.67221	0.6474	2.8361	0.53656	0.0315	0.32597
FC2		A	123	70.44	1.61882	0.67466	3.0737	0.5115	0.04103	0.3364
FC3		B	298	67.74	2.37197	0.73061	3.7121	0.49173	0.03597	0.41635
FC4		B	280	69.53	2.34141	0.75026	4.0042	0.45103	0.03713	0.41553
NFC1	Non-food contact surfaces	A	178	75.66	1.77093	0.72994	3.7028	0.35607	0.03301	0.34176
NFC2		A	121	71.83	1.22529	0.45506	1.8351	0.72908	0.02814	0.25549
NFC3		B	268	68.83	2.3131	0.7719	4.384	0.33866	0.03771	0.41372
NFC4		B	262	68.55	2.21592	0.73277	3.7421	0.46637	0.035	0.39795
R1	Rennet	A	422	48.09	3.87842	0.93691	15.8495	0.16843	0.11457	0.64159
R2		A	426	48.05	3.90933	0.9412	17.0079	0.159	0.11706	0.6457
R7		B	375	54.65	3.07669	0.83088	5.9131	0.37896	0.05783	0.5191
R8		B	388	54.21	3.12621	0.83378	6.016	0.37631	0.05873	0.52444
S1	Brine	A	133	88.55	1.25829	0.40505	1.6808	0.76725	0.02646	0.2573
S2		A	134	88.48	1.28444	0.4148	1.7088	0.7604	0.02696	0.26225
S3		B	59	90.87	0.32272	0.09475	1.1047	0.95125	0.0234	0.07915
S4		B	214	78.21	1.98537	0.72098	3.584	0.45864	0.03403	0.36999
G5	Whey	A	45	83.23	0.65301	0.21568	1.275	0.88478	0.0427	0.17155
G6		A	46	83.22	0.6752	0.22386	1.2884	0.88008	0.0427	0.17635
G11		B	55	80.87	0.83172	0.28257	1.3939	0.84543	0.04177	0.20755
G12		B	49	80.56	0.85139	0.29368	1.4158	0.83863	0.04781	0.21876
A1	Cheese	A	34	88.52	0.45516	0.18798	1.2315	0.89844	0.04637	0.12907
A2		A	33	89.34	0.37067	0.14706	1.1724	0.92198	0.0439	0.10601
P1		B	44	83.07	0.74876	0.25636	1.3447	0.86096	0.04805	0.19787
P2		B	49	82.37	0.80439	0.27852	1.3861	0.84764	0.04562	0.20669
P-value1		S	***	***	***	***	***	***	***	***
		P	NS	NS	NS	NS	NS	NS	NS	NS
1 S: Sample type factor; P: Producer factor; ***: P ≤ 0.01; NS: P > 0.05
