# Supplementary material for: Shotgun metagenomic sequencing reveals the influence of artisanal dairy environments on the microbiomes, quality, and safety of Idiazabal, a raw ewe milk PDO cheese
Source: Microbiome. 2024 Dec 20;12:262. doi: 10.1186/s40168-024-01980-0 (PMC11662609; doi:10.1186/s40168-024-01980-0)
Supplement: Supplementary file 5 — Additional file 4: Supplementary Table S3. Relative abundances of genes involved in different functional groups at subsystem level 1. [file 40168_2024_1980_MOESM4_ESM.xlsx]

## Sheet: Hoja1
Supplementary Table 3. Relative abundances of genes involved in different functional groups at subsystem level 1
ID	Sample type	Producer	Carbohydrates	Amino Acids and Derivatives	Protein Metabolism	DNA Metabolism	Cofactors, Vitamins, Prosthetic Groups, Pigments	Clustering-based subsystems	Cell Wall and Capsule	Stress Response	Membrane Transport	Virulence	RNA Metabolism	Nucleosides and Nucleotides	Miscellaneous	Phages, Prophages, Transposable elements, Plasmids	Respiration	Fatty Acids, Lipids, and Isoprenoids	Regulation and Cell signaling	Iron acquisition and metabolism	Phosphorus Metabolism	Potassium metabolism	Motility and Chemotaxis	Cell Division and Cell Cycle	Sulfur Metabolism	Nitrogen Metabolism	Virulence, Disease and Defense	Metabolism of Aromatic Compounds	Predictions based on plant-prokaryote comparative analysis	Phages, Prophages, Transposable elements	Central metabolism	Dormancy and Sporulation	Transcriptional regulation	Photosynthesis	Secondary Metabolism	Plant cell walls and outer surfaces	Arabinose Sensor and transport module
A1	Cheese	B	859432	334452	347135	373261	238023	257123	308531	156947	186417	192998	155647	153149	151927	571890	85161.1	93867.8	112863	47885.7	40953.4	61018.5	21969.1	50416.3	21712.8	15818.8	55889.9	9625.86	44681.3	93083.5	10065.6	5973.78	4561.57	206.408	4	0.5	0
A2	Cheese	B	965410	365650	381676	398359	258008	279890	339196	169679	205818	211083	168945	171719	167344	675701	92811.3	102837	124454	53587.3	44914.4	66576	25114.1	53372.6	23895.7	18062.3	64117.2	10099.3	48251.9	105374	11320.3	6336.02	4643.48	236.411	9.08333	0	0
P1	Cheese	A	891294	366811	385985	398095	251242	278569	309617	162767	211129	221716	166480	175229	173785	151357	91761.9	107649	122273	49110.8	43524.9	62844.1	25450.6	49790.6	24476.2	16915.9	71100.6	7600.62	47407.7	20399	12442.7	6011.26	3497.13	327.359	7.5	0	0
P2	Cheese	A	5.62309e+06	2.33688e+06	2.46939e+06	2.55186e+06	1.61751e+06	1.81586e+06	1.96567e+06	1.02708e+06	1.3148e+06	1.38756e+06	1.07249e+06	1.11332e+06	1.11613e+06	945248	600935	692965	778043	301216	285574	384683	164145	322063	157833	106896	462671	49776.9	311734	128669	81547.5	38772.4	21107.2	2155.68	5.33333	0	0
B1	Home-made feed	A	90330	58102.3	41962.5	28731.3	38409.3	32174	28636	30050.4	26296.2	23034.8	24748.5	18123.2	18084.2	3874.53	31894.6	18733.3	13488.7	9216.17	7789.65	6514.37	11300.5	3533.32	8298.35	7311.25	1894.95	7232.32	1882.87	592.267	1492.52	783.368	734.823	7939.69	822.62	1081.29	7.75
B2	Home-made feed	A	345109	215002	149787	106825	143568	122086	110654	113325	100826	83865.4	87188.9	68684.6	68141.6	13873.2	102178	67643	51955.2	37408.7	28704.6	24113.6	45248.1	12856.6	30757.6	27204.2	7127.51	26378.3	6485.42	2382.92	4237.91	2907.99	2640.26	18650	2248.01	2413.79	23.4167
E11	Raw milk	B	1101.98	647.732	615.569	405.858	428.236	420.113	320.233	354.518	250.125	270.408	289.552	283.383	214.975	58.4333	328.6	209.035	144.3	97.5	86.8333	89.1667	111.933	49.3381	86.55	80.925	36.125	57.057	24.8917	9.25	10.4917	14.0583	11.7917	36	2.53333	3.5	0
E12	Raw milk	B	539.971	312.536	290.275	223.658	251.752	240.528	233.167	122.01	146.783	117.358	139.426	118.767	97.6732	48.4167	74.0958	118.612	81.925	76.75	34.4167	17.75	27.0833	33.2762	40.6095	24.7679	20.9167	21.6496	14.7012	5.66667	6.83333	7	3.875	1.75	0.5	0	0
E5	Raw milk	A	128.271	111.825	69.4417	60.5833	58.5784	53.6506	50.2667	40.8792	36.6667	45.075	46.1548	32.6167	31.0893	9.43333	20.0417	19.4167	27.5722	20.625	11.7083	9.5	8.08333	6.05	12.6833	8.5	8.32976	9.58333	3.54167	1	0	2.5	1.33333	0	1	0	0
E6	Raw milk	A	128.564	96.0065	59.5	52.0833	54.1839	46.7236	31.4	40.1556	31.8333	39.975	23.7806	38.225	23.7909	10.3917	30.1798	22.8917	24.975	15.3333	15.3333	10.7083	8.06667	4.6	10.9861	7.66667	8.83333	6.5625	3.16667	1	0.25	1.83333	0.75	0.75	0	0	0
ER1	Teat skin surfaces	A	132653	93288.9	105295	67260.1	63285.4	56336.2	44676.4	36762.1	25274.3	32838.8	46353.1	46597.9	32417.4	5209.27	34770.2	23636.6	13087.6	7439.22	13870.9	6774.21	5067.77	9084.08	10743.4	7401.24	3756.14	4188.33	3496.46	567.25	1965.17	4561.41	1779.06	192.963	275.764	11	8.25
ER2	Teat skin surfaces	A	153315	107501	123061	77893.5	73514.9	64079.6	51852.5	42281.6	28568.5	38678.9	53636.3	53397.5	37537.4	6182.47	41116.7	26553.2	14445.3	8222.45	16088.1	7825.8	6238.28	10410.9	12207.1	9201.54	3904.28	4298.26	3946.79	617.75	2204.21	5414.22	2175.67	182.832	357.827	13.5	17
ER3	Teat skin surfaces	B	413808	263927	347173	203019	179328	172344	125356	108583	65952.6	87624.6	143267	138634	97722.9	15810.9	88893.4	67437.3	32673.6	22658.6	40295.4	18711.5	12798.4	27838.2	29450	14720.3	11961.7	5954.95	8682.94	1513.92	9178.71	11389.2	5594.04	420.027	836.467	1	30.25
ER4	Teat skin surfaces	B	497537	320542	421944	244497	217545	219734	148565	138902	80430.2	110837	174214	166996	121995	19585.7	99522.7	90669.1	42192.1	28779.3	51644.4	21677.4	13396.1	33766.4	36922.2	16633.8	17053.8	8333	10939.8	1512.42	13055.9	11832.5	6590.73	473.829	985.61	1	40.75
FC1	Food contact surfaces	A	646937	569030	327670	257412	379482	318393	177011	235784	193670	162068	159324	174231	171719	26148.3	157423	177469	104124	58732	63955.6	48693.1	24075	33475.3	47264.6	50167.1	18932	76247.9	21505.4	824.917	12847.7	12302.2	4761.85	670.93	3247.08	21.9167	1.91667
FC2	Food contact surfaces	A	176798	167177	94096.2	71145.9	110211	92456.1	53563.7	69388.4	57627.5	50549.2	45779.6	48592.8	50212.4	7421.45	46046.2	51939.7	33790.7	21738.2	18783.8	15667.6	10195.8	9891.65	15926.2	14077.6	5804.22	23813.8	6683.32	239.042	3893.22	3556.26	1486.45	132.818	1024.92	6	0.5
FC3	Food contact surfaces	B	382499	344149	200692	153366	237860	183877	96056	139172	109340	83638.7	94192.5	106402	103605	11193.2	91725.3	112254	54435.7	30169.5	36310.1	20785.8	11314.8	17805.8	27799.1	25048.2	4578.68	47728.5	11324.8	227.773	8187.76	5853.58	3203.8	1263.07	1848.38	0	2.33333
FC4	Food contact surfaces	B	796087	664844	404480	313398	454074	368291	192935	282940	224214	162245	185183	210872	203022	21670.2	181675	211839	109328	61772.3	72430.7	40951.2	23568.2	36445.8	56378.4	48523	9275.32	94403.6	23927.6	384.5	15022	11873.3	6168.47	2262.66	3437.74	4	20.8333
G11	Whey	B	310781	127277	130276	135419	87065.4	98617.9	118897	53802.4	58359.2	59521.3	57771.3	54491.2	51991.4	296354	28807.3	34949.2	40626.1	15141.2	14437.7	13273.5	7252.77	18402.6	8203.1	6085.77	17022.5	4763.99	17741	46520.3	3038.82	2304.18	3224.72	34.6548	9.08333	0	0
G12	Whey	B	250001	101724	104190	108970	68949.7	78840.5	94579.5	43010.6	47164.2	48691.7	45793.3	43911.7	41231.1	251051	23184.3	28004.6	32465	12340.1	11461.7	10918.6	6123.77	14643	6386.38	4896.79	13921.3	3779.7	14056.3	39846.7	2452.94	1819.18	2432.53	31.5048	6.58333	0	0
G5	Whey	A	269857	109795	114400	122191	75827.5	86179.8	97529.6	45722	51009.8	56150.9	50390.2	48966.5	46149.4	187845	25556.1	32084.1	35154.4	13152.7	12648.9	13559.2	6708.14	15569.3	7146.98	5073.56	20085.6	2734.3	15477.5	31747.2	3028.75	2022.08	2236.86	60.0611	0.833333	0	0
G6	Whey	A	261885	107092	110052	117421	72993	82810.1	93204.2	44500.2	48980.5	54145.4	48625.1	47245.6	44481.3	186913	24907.8	30884.6	33976.1	12355.7	12391.2	13331.3	6710.47	15061.8	6950.18	4978.46	19048.4	2683.57	14919	31541.2	3019.87	1929.85	2047.52	54.3929	1.33333	0	0
H1	Grass	A	659310	410615	309042	221043	282855	240103	203857	208824	183400	153797	161699	144453	131496	22568.2	176628	129804	90759.1	56695.7	55431.1	44117.7	78533.9	26931	54931.5	55365.7	12877	43331.4	14227.7	3331.21	7489.12	7078.16	5696.78	11889.5	2701.25	904.292	39.5
H2	Grass	A	493159	304227	230373	163441	208911	179595	152960	156442	137384	114244	119416	107305	97414	17016.4	130528	95342.7	67925.9	42782.5	41118.8	33379.4	59746.4	19909.4	41014.1	41324.1	9714.23	31676.7	10397.4	2409.62	5308.77	5539.6	4207.32	7613.22	1918.92	587.612	23.25
H3	Grass	B	107398	73962.6	50635.8	33638.4	50313.9	42921.4	41821.9	39785.7	38712.4	41786.8	28427.1	21187.3	32854.7	6782.46	36349.9	24099.2	20870.7	19205.7	9920.99	9266.73	21514.4	4295.39	11558.4	10493.4	3276.67	10309.7	2725.53	811.033	1091.98	1090.97	861.32	5424.18	680.606	519.158	0
H4	Grass	B	264337	193319	122257	85898.4	131252	110489	107391	103489	104783	82323.8	67411.4	55483.2	61922.2	11230.1	72612.6	63405.2	54201.6	53796.7	26244.7	24685.9	60784.4	11500.5	31338.5	26782.7	7672.46	27190.2	7171.98	1871.22	2346.57	2875.54	2447.58	4834.42	1295.71	630.125	5.5
L1	Straw	A	181512	113379	85150.2	56222.4	85727	64655.2	46691.9	50361.1	62052.9	46601.4	40667.8	37783.8	33419.5	4469.91	48119.2	42929.3	23046.6	10735.3	16682.1	13139.9	20914.2	6749.1	17213.9	13600.4	1908.13	15591.8	4530.13	142.167	2457.67	1300.27	1947.34	1975.4	1190.96	53	7
L2	Straw	A	179740	112373	84552.8	55202.4	84332	63775.9	46057.3	49315.1	60587.9	46543.4	40763.6	37482.9	33115.3	4372.03	47452.9	41741.4	22690.7	10334.8	16464	12806.5	20407.5	6641.49	17048.6	13183.6	1877.42	14769.6	4505.38	116.492	2382.38	1265.72	1952.33	2010.95	1184.9	67.5714	12.75
NFC1	Non-food contact surfaces	A	248687	216114	135469	101850	134248	122044	99630.2	95206.1	84181.6	106087	71430.4	60106	64942.6	24788.3	71878.7	71593.7	53428.5	44535.7	28116.3	19908.7	32979.5	13572.2	29696.8	27878.1	14212.9	24131.4	10827.1	622.333	3277.61	4515.48	2323.09	464.382	1025.06	4.9	2.5
NFC2	Non-food contact surfaces	A	200405	203593	120204	78849.1	125460	110405	94528.8	91934.9	99116.1	94256	66127.1	49187.6	57965.7	16074.4	62985.6	68534	58755.4	57850	27107.6	24138.5	51203.7	10464.4	34179.4	25696.4	9303.57	28906.6	9859.78	400.417	2951.07	3225.42	2116.3	236.552	1077.79	7.58333	1
NFC3	Non-food contact surfaces	B	361460	287599	178078	139881	182891	160208	97166.7	118401	90664.6	83498.3	86026.7	93808.9	87090.6	18067.7	73393.5	89101.8	48221.5	32798.5	33857.5	14344.7	7094.44	15797.3	27087.1	23402.4	12025.2	37130.9	10229.8	398.333	6920.34	5959.42	2591.77	1013.04	1696.9	0.5	5.5
NFC4	Non-food contact surfaces	B	363713	315219	183534	141306	207213	171197	93574.6	126745	101684	81070.8	86669.6	100430	93371.5	14407.2	80062.3	97831.8	51719.9	31012.1	35065.7	16965.9	7535.24	17125.7	27304.8	23251.3	8526.95	44926.1	10812.9	285.189	7274.73	6175.74	2766.31	826.276	1843.66	0	6.41667
P1	Commercial feed	A	62502.1	37448.4	30035.6	17267.5	23917.4	20146.2	18729.4	19563.7	16217.8	16320.2	14916.5	11612.4	11365.1	2321.52	27722.9	12155.1	9500.95	6888.77	5025.39	4202.98	8281.14	1947.01	5060.53	4768.57	1176.61	4157.95	934.069	510.367	536.879	505.117	405.308	6186.95	799.124	1278.21	3.25
P2	Commercial feed	A	37358.9	22208.3	17759.8	10624.3	14616	12570.1	12255	12487.8	10362.3	10241	9163.96	6827.64	7026.38	1544.75	17507.8	7180.85	6379.59	4521.98	3125.57	2744.8	5779.43	1234.88	3258.97	3208.54	763.408	2525.19	548.892	345.784	267.375	342.575	232.763	3649.64	353.052	568.175	0
P3	Commercial feed	B	8.4	10.0667	6.5	6.33333	5.05357	0.583333	2.1	1.83333	3	6.2	2.82143	2.5	8.45833	3	1.2	1.41667	3.26667	1	0	0	0	1.1	0.333333	1.5	0	0.5	0.5	0	0	0	0.333333	0	0	0	0
P4	Commercial feed	B	60583.4	36612.6	28659	17225.8	24510	21372.2	21615.2	20659.8	18180.9	18408.5	15474.1	11065.7	11814	2914.84	28344.8	10941	11315.1	8963.09	5304.53	4845.74	9024.16	2041.21	5387.6	5060.33	1770.7	5218.65	1006.42	659.581	415.875	557.53	367.552	5718.34	608.789	623.108	0
R1	Rennet	A	74289.2	40798.4	56073.7	39045.1	32807.9	26833.6	28606.9	16496.7	17855.4	15585.8	23828.4	23666.9	16031.5	4372.43	16451.9	9823.82	7954.39	4326.63	5852.01	4126.24	2099.31	5396.16	4580.8	2636.11	1728.02	1287.85	2766.62	472.75	755.321	1093.65	1071.51	13.1417	270.642	0	4.75
R2	Rennet	A	43250.7	24177.7	33209.2	23167.4	19685.2	16080.5	17235.6	9609.62	10722.6	9279.5	14358.8	13974.8	9452.16	2618.15	9590.63	5734.3	4646.74	2491.52	3415.82	2534.82	1268.9	3176.16	2742.25	1639.74	1013.51	780.944	1633.36	283	449.054	660.538	625.651	10.3262	140.533	0	1.75
R7	Rennet	B	304789	162716	232660	182466	143749	121600	126580	76674	61603.7	71452.4	100282	101511	74880.6	20382.4	64136.3	48736	44256.3	16238.5	28238	16015.3	6670.95	30133	17388.3	8583.82	7434.89	5018.49	15767.6	2205.08	3049.49	4992.86	4420.91	23.5413	1261.22	0	12.125
R8	Rennet	B	494829	265951	376703	296627	233500	197134	205172	124861	99470.2	115080	162610	165257	121136	32439.2	104156	79307.2	70886.5	26404.9	45629.4	26006.6	10848.2	48641.5	28417.5	14126.6	11858.7	7986.56	25286.5	3539.17	5007.34	8391.61	7261.67	47.7056	2046.88	0	13.875
S1	Brine	A	325144	252355	183571	146621	180658	168096	141498	154401	115294	91133	96069.8	76614.7	95475.8	27280.2	94295.7	95024.3	60089.1	35940	36768.9	31497.6	52089.4	17521.8	21512	45980	6829.28	21279.6	12525.2	4565.52	2817.1	3691.52	3451.95	77.0849	319.731	0	0
S2	Brine	A	326696	251971	187184	147634	179608	169579	140668	155590	113943	90570	95742.2	77086.3	95351.4	26276.5	93944	93401.5	59774.4	35385.9	36909.5	31343.6	52869.5	17546.6	20970.2	45372.3	6669.27	21162.3	12702.3	4405.21	2927.47	3676.26	3347.31	88.5869	316.04	0	0.5
S3	Brine	B	684373	579643	382820	317211	406358	388982	285367	353545	250840	170680	215015	166216	212319	11232.7	212117	222531	123904	72476.2	76196.9	71894.6	140801	37206.5	43286.7	115487	9435.48	48010.5	26440.5	914.417	6321.87	7983.23	7086.47	673.456	452.62	0	1.5
S4	Brine	B	628713	528464	334422	266404	365004	320426	203123	269259	202677	141621	170074	159785	176095	14378.4	166395	183804	99226.2	56840.9	63180.2	47534.2	69866.7	31129.5	42513.1	68913.6	8157.32	60296.8	21356.7	506.417	9021.34	8539.28	5721.36	1270.87	1714.07	0	8.75
P-value1		S	***	***	***	***	***	***	***	***	***	***	**	***	***	***	**	***	***	***	***	***	***	***	**	***	***	***	***	***	***	***	**	***	***	***	***
		P	NS	NS	NS	NS	NS	NS	NS	NS	NS	NS	NS	NS	NS	NS	NS	NS	NS	NS	NS	NS	NS	NS	NS	NS	NS	NS	NS	NS	NS	NS	NS	NS	NS	NS	NS
1 S: Sample type factor; P: Producer factor; ***: P ≤ 0.01; *: P ≤ 0.05; NS: P > 0.05; NC: not calculated
