# Supplementary material for: Shotgun metagenomic sequencing reveals the influence of artisanal dairy environments on the microbiomes, quality, and safety of Idiazabal, a raw ewe milk PDO cheese
Source: Microbiome. 2024 Dec 20;12:262. doi: 10.1186/s40168-024-01980-0 (PMC11662609; doi:10.1186/s40168-024-01980-0)
Supplement: Supplementary file 6 — Additional file 5: Supplementary Table S4. Description of data: Relative abundances of genes involved in different functional groups at subsystem level 2. [file 40168_2024_1980_MOESM5_ESM.xlsx]

## Sheet: Hoja1
Supplementary Table 4. Relative abundances of genes involved in different functional groups at subsystem level 2
ID	Producer	Sample type	Protein biosynthesis	Central carbohydrate metabolism	Di- and oligosaccharides	DNA repair	Resistance to antibiotics and toxic compounds	Monosaccharides	Lysine, threonine, methionine, and cysteine	RNA processing and modification	Phages, Prophages	Plant-Prokaryote comparative genomics	Purines	DNA replication	ABC transporters	Capsular and extracellular polysacchrides	Arginine; urea cycle, polyamines	Folate and pterines	Fatty acids	Protein degradation	Gram-Positive cell wall components	Oxidative stress	Aromatic amino acids and derivatives	Sugar alcohols	Fermentation	Pyrimidines	Branched-chain amino acids	Electron donating reactions	Transcription	Osmotic stress	Cell Division	Heat shock	Gram-Negative cell wall components	Glutamine, glutamate, aspartate, asparagine; ammonia assimilation	One-carbon Metabolism	Electron accepting reactions	Phospholipids	Biotin	Isoprenoids	DNA uptake, competence	Alanine, serine, and glycine	Histidine Metabolism	Organic acids	Flagellar motility in Prokaryota	Quinone cofactors	Riboflavin, FMN, FAD	Protein folding	ATP synthases	Polysaccharides
A1	B	Cheese	257847	149401	286522	166930	169643	148908	120522	121673	543636	97345.8	85086	100946	109352	100099	66783.7	63253.4	35244.7	51207.3	119623	37848.6	46569.2	52790.2	56034.2	46695.4	22416.8	30708.1	33965.9	18810.5	53874	37267.7	16224.4	29054.6	33727.7	24269.5	24148.3	19180.9	31140.5	53986.9	19970.3	21686.3	19190.7	19622.7	22895.6	21971.5	21273.9	19564	30793.9
A2	B	Cheese	283759	165039	320166	176867	184469	172646	130117	132107	646324	106828	94941.4	107045	121082	109046	74730.4	68646.2	39388.6	55749.1	133755	40454.4	50320.8	58722.2	62667.2	52629.3	25426	33844.1	36831.8	21114.3	58421.7	39670.6	16848.3	31855.3	37035	25672.2	26960.2	20794.4	32871.6	57514.1	21218	23747.3	21651.1	22595.2	23980	24482.9	22909.7	21780.2	33063.2
P1	A	Cheese	290605	157127	294215	169946	194240	161597	126320	129969	121172	111417	95599.6	108440	120928	104165	78859.4	70841.8	42829.5	53530	112332	42353.4	51393.5	54226.9	61180	51119.7	27027.5	33031	36274.4	19519.9	55871.1	40036.2	10812.4	30399.8	34878.6	23958	28384.5	17827.3	31706	60969.9	20778.4	24156.3	21418	23160.3	21638.3	23145	21118.5	23705.5	31180.3
P2	A	Cheese	1.87258e+06	999296	1.82442e+06	1.1064e+06	1.21656e+06	1.03288e+06	804504	835027	757835	720946	606680	711075	747395	656394	501969	455164	275115	331382	718072	263637	327572	356936	384150	325433	170392	211302	235293	123343	365978	257734	65593.4	195320	225488	162409	172373	114097	209625	398091	132953	152514	131879	150707	147684	143659	132955	155861	203214
B1	A	Home-made feed	26774.4	22939.8	14864	16434.1	16740.4	22374.9	17829.9	16041.6	2311.42	12506.5	10059.7	8279.22	9450.89	7559.67	10071.5	7646.22	9065.21	7462.99	1026.91	8976.61	6477.68	7019.11	4241.6	5258.67	7359.57	8100.28	8637.68	6133.67	2615.19	4292.37	10476.7	4182.56	3630.66	5563.63	4285.22	4873.87	3330.93	913.833	4470.03	3465.6	3723.2	5767.88	4073.33	2297.7	3700.16	4402.17	2362.23
B2	A	Home-made feed	93311.7	84158.8	58381.2	61591.1	63646	87809.9	65379	60507.5	8205.71	46413	37694.5	30866.7	36847.6	28498.9	38125.2	28342.9	33554.8	27733.9	3527.45	33526.1	23658	28856.6	16316.7	20046	26160	28633.6	26392.9	23714.4	9351.06	14579.8	42150.6	15216.5	13247.9	21141.1	15583.6	18457.1	11671.4	3406.15	16292.1	13249.5	14735.8	22735.7	15194.5	8602.12	13058	12905.4	9242.41
E11	B	Raw milk	403.696	282.757	221.058	229.842	209.992	242.63	215.058	196.66	36.25	146.374	165.742	119.5	86.6667	89.5833	112.908	86.8744	98.3333	100.767	19.875	98.0113	68.3139	75.3583	69.1672	73.5167	69.8174	112.625	89.8917	68.9167	54.9833	61.0333	99.4167	48.3583	56.3495	70.2083	60.6722	48.9146	36.1116	15.8333	53.9177	44.9083	38.7048	56.0667	35.9167	30.3667	45.8333	36.5	32.45
E12	B	Raw milk	199.992	137.085	102.5	131.733	95.3167	106.157	92.627	108.243	40.3333	73.8625	56.75	55.8833	58.25	65.3083	56.6	50.0065	49.4722	41.7083	47.75	31.15	32.875	35.1667	35.5397	48.6667	43.1605	19.6	29.1833	21.5833	33.3012	27.375	41.1667	27.9167	26.4756	14.5625	24.6095	26.9854	37.0457	14	21.1238	21.25	24.1929	15.75	15.25	18.7679	18.875	17	19.3333
E5	A	Raw milk	50.8167	33.4893	23.4167	30.5833	35.325	30.4167	34.8298	33.0714	4.1	21.9393	18.0333	19.5	10.5	11.4167	27.4167	10.8034	7.58333	9.33333	8.5	9.20833	9.25	9.88452	9.20119	11.0833	10.3607	3.125	12.0833	10.1667	7.67976	6.4	15.1667	10.5417	5.0125	9.08333	4	12.3333	5.83333	4.5	9.14286	4.86667	2.66667	1.08333	3.625	1.825	3.5	3	5.58333
E6	A	Raw milk	47.625	32.4476	12.6667	27.8333	35.225	35.7917	26.2137	20.9306	1	16.6742	19.3083	16.5	13	4.58333	26.475	6.81448	10.5833	5.5	11.1667	9.29167	10.8333	9.75	8.30536	12.125	8.68869	5.27083	2.85	11.75	4.47778	5.125	4.5	10.55	7.26806	11.9256	4.74167	8.16667	3.80417	6.25	5.825	3.93333	4.33452	4.4	3.5	3	2.75	2.5	2.75
ER1	A	Teat skin surfaces	77431.9	38680.8	26017.8	34537.2	24908.7	25651.9	30956.1	31293.5	2266.24	23916.9	24678	18694.4	11472.7	15863.6	12507.4	13734.9	8879.49	12354.3	4534.2	10999.8	11253.6	6119.63	9067.63	14932.7	10488.9	11977.3	14531.6	5417.68	6759.42	11219.9	6554.56	9605.69	8397.53	6384.28	6854.91	5078.23	6220.88	2877.17	6566.06	7573.18	3004.27	2466.35	2582.06	7243.77	6362.85	6477.54	7315.08
ER2	A	Teat skin surfaces	90329.1	44489.2	30218.3	39644.6	29555.5	29881.2	35698.5	36109.8	2498.37	27636	28165.9	21492.6	12595.9	18503	14084.4	15553.4	10197.2	14462.3	4959.95	12341.4	13224.7	6797.42	10308.1	17236.8	12329.8	14577.3	16858.8	6033.79	7492.29	13346.2	8161.55	11092.4	9480.9	7662.76	7617.04	6216.58	6969.97	3228.4	7607.88	8604.68	3461.68	3015.16	2805.84	8459.3	7510.42	7313.83	8811.34
ER3	B	Teat skin surfaces	257465	115725	84104.6	109926	61158.7	83122.1	92443.1	94543.5	8685.86	73216.5	68615.1	54264.4	30294.9	47827.4	36521.8	38222.2	23172.5	38644.2	11252.3	34060.3	32551	20429.7	28698.6	42928.1	28309.5	31201.5	47133.1	15068.9	22097.4	36499.8	14596.1	23307.3	21869.7	14093.4	19789.9	13497.2	20506.5	8049.84	20503.2	18723.7	5771.9	7169.5	3137.96	22239.2	16866.4	20168	25147.6
ER4	B	Teat skin surfaces	311976	146336	97227	135471	77436.6	98461.1	114087	115423	11332.6	90729.6	81369.6	64779.2	35794.3	54024.4	45158.5	50703.6	32185.8	48097.2	14101.6	45122.7	36873.7	26146.9	34084.1	49964.4	36451.2	32604.6	57461.4	22330.9	30394.5	43091.2	16037.2	25483.5	26606.1	16787.2	25727.6	15196.3	27350.9	10402.8	25590.7	21922.4	6372.47	7731.18	4049.46	25344.7	18550.8	23906.9	27889.3
FC1	A	Food contact surfaces	214081	217360	69338.8	157509	136252	138520	161941	115280	11417.4	116644	96929.1	57126.8	73913.9	56087.6	82916.9	101647	71250.1	64553.5	30136.8	64039.6	52521.4	43548.4	49047.9	45774.6	94969.6	43723	43500.3	72074.3	24582.8	34618.5	20629.7	43984.3	46609	51620.5	40636.2	62835.3	42315.1	10264.1	40409	42999.1	44432.7	13306	29293.2	21328.8	19250	17585.4	5634.84
FC2	A	Food contact surfaces	59880.9	59395.3	17918.8	44163.1	42837.2	37807.1	47481.9	33200.9	3442.19	34470.6	27125.2	16127.7	20343.6	16855	25922.3	29204.3	21959.5	18751.9	7906.64	19087.9	16321.6	11280.8	13635.2	12951.3	26883.2	11883.2	12327.7	21370.1	6476.91	9605.51	8729.69	12164.4	12850.6	14995.8	11405.5	18278.9	11494.6	2745.67	11442.1	12280.8	13726.7	4400.23	9177.1	6071.53	6170.66	5382	1480.6
FC3	B	Food contact surfaces	133544	133417	41000.8	94764.4	68710.8	74496.2	100463	67498	3384.27	69700.3	60463.6	34790.6	47173.2	31735.3	40033.9	57195.5	47081.2	36463.9	10217.9	39078.1	35218.6	23824.9	29958.9	28765.2	58617.5	25621.1	26302.4	43373	8050.2	22388.7	11392.8	27035.7	27533.9	28859.2	25003.7	43673.5	24977.4	4214.62	27323.2	25336.7	27675.5	5703.36	16927.2	13255.3	12194.5	10564	5780.91
FC4	B	Food contact surfaces	269563	263731	96106.8	191271	132377	161115	187936	132045	7305.42	137440	117536	75181.1	98248.4	64137.3	79532.8	112504	84199.8	73303.7	20863.1	79332.2	68483.4	53286.4	58391.9	57747.2	111958	46460.5	52330.5	88512.5	16001.6	43343	24020.6	52932.1	53003.7	58948.4	48197	79529.2	49012.3	8279.25	53253.5	48333.4	56909.7	11083.3	31729.3	25970	23732.8	22603.5	14518.3
G11	B	Whey	101956	58268.4	90266.9	61685.1	50489	48119.8	47397	44509.2	290242	34551.3	30153	38787.9	31015	39332.9	24224.3	21354.4	12257.5	15536.1	41608.3	12973.2	17376.7	20514.9	21649.9	16317.7	7509.58	9701.18	13255.6	6371.33	20284.4	14914.5	9435.85	12246.2	13675.1	7971.05	9624.21	7272.84	11954	16202.8	7858.43	7742.23	5654.18	5905.64	8932.83	8076.28	7294.51	6934.5	10780.7
G12	B	Whey	81317.7	46376.7	72941.5	49537.5	41439.2	38761.9	38114.9	35183.1	245859	27303.9	24319	31174.9	25521.4	30911	19207.1	16931.3	9839.42	12703.4	33543.8	10458.8	13986.7	16123.3	17029.3	13130.8	6156.97	7900.44	10607.2	5064	16085.7	11674.7	7237.45	9706.4	11017.1	6389.63	7607.5	5836.42	9654.14	13269	6118.14	6102.63	4615.06	5094.82	6991.12	6423.03	5773.87	5454.5	8648.75
G5	A	Whey	89749	50610.1	77632.6	52452	48186.5	44061.5	40218.1	38841.3	181128	30752.6	26514	34505.4	26472.1	32942.4	22478	19484.2	11237.4	13221.9	33849.1	11637.5	15070.7	18022.1	18595.5	15018.2	5708.71	9138.11	11320.4	5502.38	17417.6	12868.9	5681.56	10407.2	11848.2	6907.04	9066.52	5780.93	10186.7	16262.9	6652.53	6875.67	4975.95	5857.98	7477.75	7097.65	6008.05	6005	9890.5
G6	A	Whey	86486	49147.6	75755.7	50339	46493.6	43278.8	38942	37466.6	180601	29478.2	25505.8	33296.5	25142.1	31362.1	22271.9	18991	10866.1	12711.7	32274.5	11261.9	14866.9	17661.9	18220.3	14404	5496.17	8809.43	10940.5	5371.92	16548.7	12428.4	5522.53	10087.6	11375.4	6723.96	8596.03	5533.91	9857.72	15600.5	6445.94	6677.74	4761.92	5889.26	7098.67	6813.8	5748.1	5960.5	9628.92
H1	A	Grass	198617	170400	119715	127116	121736	157004	128789	116123	12325.3	90956.6	79473.1	62781.7	67152.7	58642.6	65447.1	58984.6	62039.6	54106.3	7500.5	61915.4	46025.6	47897.3	34668.9	42310.2	52900.3	61004.3	44870	42132.6	18800	29787.7	66033	31992.3	30803.5	41879.9	30263.8	35087.3	24855.5	6507.43	29822.1	26310.9	25097.2	41029.8	26820.6	18262.9	23383.4	19448.7	21853.3
H2	A	Grass	147783	125517	91143.7	93979.4	90656.1	117934	95450.9	86170	9334.81	67530.5	59050.2	46440.9	50583.4	43790.9	49210.5	43401.7	45306.2	40117.7	5556.37	46116.5	34077.6	35771.8	25892.6	31486	39006.8	45732.7	32707	31690.7	14025.3	22047	49929.6	23669.2	22336.1	30903.2	22541.1	25440.4	18346.4	5027.06	22004.6	19168.5	19056.1	31348.2	20134	13368.5	17564.9	14072	16763.2
H3	B	Grass	29002	26467	16322.4	19612.1	34986.3	28132.4	22260.5	20313.2	3114.87	16746.4	11605.7	9866.25	11044.3	10739.7	15674.3	9945.85	13609	10036.5	725.5	11551.2	8485.65	9354.82	4815.77	6021.59	7888.55	9751.81	8019.68	8397.84	3027.37	3742.55	18247.2	4882.94	3780.04	7706.95	5043.35	7230.66	3125.41	1156.42	5314.77	4374.97	5734.72	9953.44	5311.68	3011.58	4954.68	4032.87	2759.78
H4	B	Grass	68152.6	66631.2	35967.3	50349.2	68697.9	71024.8	57795	50899.2	7570.12	43533.3	30096.2	25424.1	29556.6	28049.5	41597	25580.9	36519.3	25500.6	1522.39	29312.6	22264.7	24926.3	12304.4	16064.4	20534.4	21938.2	16356.7	22926.8	8165.93	9509.48	46513.5	12832.1	9521.17	16794.3	13193.5	19054.4	7604.03	2989.37	13138.5	11598.8	15863.7	28300.9	13818.7	7810.84	11495.8	7055	6951.72
L1	A	Straw	55148.2	50458.4	28289.1	34651.9	38182	44240.4	35894	28096.6	1471.45	23963.3	20721.7	16371.6	21290.9	16657.2	15508.1	16533.4	22791	16162.3	1003.3	16123.7	12421.9	12990.8	7928.23	10978	17461.1	16559.2	12462.4	8613.39	4973.76	7666.95	10900	9285.07	9756.54	13529.1	7815.1	12946.6	7774.26	1206.18	7774.48	7111.06	5995.82	11127.7	7011.18	4112.76	5872.16	4411	6841.55
L2	A	Straw	54597.4	49312.1	28352.7	34085.3	38487.3	44346.3	35841.7	28105.9	1429.4	23760.1	20775.2	15941.6	20536.3	16742.8	15396	16457.8	22172.8	16155.7	998.075	15779.9	12370.8	12993	7887.9	10908.5	17078.8	16334.9	12580.7	8361.35	5098.69	7535.65	10423.7	9168.4	9738.23	13495.5	7640.97	12464.4	7498.57	1169.17	7664.05	6953.49	5779.62	10802.8	6474.35	4056.97	5761.38	4492.67	6487.45
NFC1	A	Non-food contact surfaces	85562.6	80207.7	27390.8	56244.1	94405.1	60187	63675.4	52921.9	11293.7	46380.7	32630.4	29551.2	16172.6	27252.3	40242.2	33083.6	36676.1	23555.2	12875.3	25805.7	21725.3	17451.2	14147.5	16149.3	28607.5	22006.4	16672.9	25421.7	16611.5	12685.7	28429.1	17612.9	14993.4	19911.4	15267.6	14752.3	10618	4558.47	13858.2	16641.8	15551.6	15850	15553.1	7869.81	9904.88	8150.75	3136.87
NFC2	A	Non-food contact surfaces	65495.7	63358	16802.9	44808.8	83789.4	48456.1	59809.9	47710.9	10610.7	42098.6	26373	23892.1	19848.9	26648.1	41757	27458.7	39560.6	24050.3	3426.94	25632	21814.1	16738.3	10514	13624.2	24539.2	16018.8	14352.2	23796.6	9911.6	8467.73	37871.4	14102.8	9854.16	17572.6	12882.2	16992.1	7345.03	2888.58	13635.1	13754.4	17679	24711.9	14385.2	7150.75	10036.2	6612.17	3087.25
NFC3	B	Non-food contact surfaces	124406	117899	44529.2	82659.7	69044.3	83870.8	83910.8	61331.9	5717.61	59921	52994.6	33787.9	34628.7	32951.1	38072.3	44910.4	35614.7	29126.1	19819	30457.3	28415.6	23885.9	23838.5	26197.8	46005.5	19298.8	24354.8	37678.5	15050.1	20575.1	8037.29	24863	22309.1	24306.9	20130.1	29243.9	22355.2	5701.44	21692.6	22016.6	21675.6	3738.99	13751.4	9896.93	9344.61	10012.1	4710.65
NFC4	B	Non-food contact surfaces	123508	121442	41492.3	86939.4	66782.3	79023.4	89976.5	61927	4547.52	63344.5	55718.4	31580.9	42784.1	31490.1	41456.5	51107.7	38648.7	33407.7	15611.9	34534.5	29999.8	23481.1	26884.6	27453.5	53086.5	20074.3	24439.6	40422.5	11671.2	20263	8410.66	24646.2	25071	26217.6	22469.2	37478.8	23796.3	5219.29	22937.7	23344.2	24572.9	3584.19	14828.5	11167.7	10094.4	10377	4538.33
P1	A	Commercial feed	17138.5	15406.6	10703.9	10257.8	11244.8	15881.4	11232.7	10409.3	1589.82	7646.17	6373.71	4851.01	6006.42	4448.89	6863.73	4498.41	5542.97	5634.58	427.426	6718.02	3921.85	5141.71	2553	3399.47	4072.28	5741.8	4487.7	3709.71	1349.69	2151.76	7879.48	2478.67	2132.27	4304.74	2900.4	3126.47	2248.23	595.542	4245.81	2098.78	2402	4164.01	2715.67	1513.15	4260.2	3233.5	1795.76
P2	A	Commercial feed	10044.2	8737.86	6423.26	6252.82	7119.99	9618.25	6686.59	6461.34	1107.23	4789.19	3647.15	3054.86	3652.8	2732.01	4456.25	2795.94	3504.42	3392.65	231.279	4097.73	2407.92	3256.17	1620.03	2027.92	2292.2	3658.06	2691.12	2354.96	892.725	1210.87	5391.37	1499.85	1214.35	2764.84	1718.06	1823.85	1165.11	358.583	2238.46	1183.77	1545.24	2813.78	1661.5	952.432	2290.61	1867.42	1052.53
P3	B	Commercial feed	2.5	4.33333	0.833333	3.83333	4.7	0.166667	2.91667	0.821429	2	6.95833	1.5	2.5	1	1	3	1	0	2	1	0	1	1	0.4	1	1.4	0	2	0	0	0.333333	0	0.5	0.666667	0.2	0	0	1.41667	0	0.25	0	0	0	0	0	0	1	0
P4	B	Commercial feed	15847.9	14627.7	9232.43	9922.23	13040.2	15417.7	10763.5	10826.9	2202.86	7654.56	6048.19	4975.75	6219.52	4227.53	7618.79	4763.22	5427.57	5656.78	410.711	6365.32	4135.69	5473.56	2585.85	3093.17	3316.97	6593.52	4532.67	3921.87	1565.87	1939.67	10253.5	2249.48	1957.45	4431.66	2718.6	3502.08	1639.82	554.375	3573.07	2126.04	2411.32	4657.79	2980.5	1474.32	3414.52	3060.83	1586.72
R1	A	Rennet	40651.5	17217.8	17605	18875.9	11809.8	16760.1	13563.3	16510.2	2436.67	11468	13108.3	10545.8	5422.79	9877.3	6552.93	6432.51	3464.86	7662.25	4053.11	5299.58	5063.53	3708.12	4762.1	7046.57	3019.5	6400.15	6824.2	1468.35	4260.91	5167.1	4878.36	4324.46	3345.54	3228.51	2865.11	2429.94	2971.21	2473.32	3487.6	3020.03	1934.75	1083.46	1306.72	3871.3	3169.32	3638.75	3946.65
R2	A	Rennet	24019.8	10128.9	9942.8	11194	7064.45	9795.55	8080.2	9865.03	1440.14	6862.29	7749.38	6265.15	3096.52	5996.7	3857.55	3704.29	2078.59	4458.74	2410.16	3061.79	2842.94	2123.6	2693.47	4198.68	1735.98	3716.07	4013.74	870.45	2468.07	3020.07	3043.38	2581.05	1995.79	1822.47	1618.42	1462.64	1718.39	1441.25	2194.06	1822.43	1169.89	646.13	828.653	2309	1914.59	2139.5	2451.17
R7	B	Rennet	173928	74358.3	68098.3	90642.7	55066.4	74735.8	54980	71265.4	11562.8	53675.1	55890.7	49068.3	16624.9	37876.7	30758.4	33437.9	18569.4	31997.8	25395.6	26262.6	16249.6	13425.3	24656.3	31237.8	8272.15	23681.6	27893.3	8132.1	21674.8	23496.6	18576.2	18154.6	13066.6	15038.3	13914.5	8082.69	14142.1	14281.7	15068.2	11222.2	8404.24	3877.55	7052.5	17607.8	11323.5	14993	10534.2
R8	B	Rennet	281283	121936	109495	147659	88603	120708	89271	115813	18724.1	86846.2	91064.9	79377.1	27687.9	61788.7	50232.2	54111	30794.9	51718.3	40473.1	42772.1	27118.5	21426.4	40203.1	50550.8	13473.3	38571.7	44960.1	13216.5	34647.2	38366	30604.8	29673.5	21194.6	24185.9	22663.2	13213.1	22410.9	23227.4	24489.9	18694.4	13587.3	6123.22	11557.8	28520	18507.2	24302.5	17505.7
S1	A	Brine	113386	114160	24783.3	78573.4	78043.6	72048.5	73575.1	75465.4	21686	62772.2	41624.7	42625	31273	44476.4	59579.5	46001.1	52417.2	39555.3	4785.67	39793.9	21321.1	26386.1	16597.6	18151.7	26029.1	40108.2	19236.9	48054.6	14896.9	15442.7	52752.4	19524	17704.8	15662.2	22759.8	16548.9	9768.27	5503.33	17534.9	18101.3	23725.2	32805.5	23347.2	14549.7	16098.9	12934.9	2000.74
S2	A	Brine	116261	114509	25621.7	78296.3	77513.4	72619.7	73570.6	74944.7	20510.1	62563.6	42048.8	43079.1	30652.3	43386.2	59463.6	45332.2	51363	39864.4	5064.53	39889	21617.9	26596.2	16319.5	17873.3	25749.2	39788.8	19410	48602.7	15383.3	15753.2	53113.3	19785.9	17794	15886.1	22356.5	16513.7	9828.29	5584.23	17387	17952.6	23256.7	33316.4	23607.2	14658.6	16325.9	12931.1	2139.57
S3	B	Brine	227395	269056	22333.8	170143	149442	161233	172228	166073	1896.56	140106	93617.4	95042	77058.6	78496.5	147190	108854	127483	89638.7	2077.43	87956.7	45946.7	55781.2	35785.2	35754.1	57795.7	95085.6	37612.9	118543	26963.7	30182.8	119222	48654.8	38217.3	34511.3	50433.9	40121	19010.7	8234.67	39951.8	33725.1	54831.3	91661.9	52279.5	34199.8	35874.5	21047.5	112.833
S4	B	Brine	211501	226128	50802.1	153350	119855	137216	153118	126544	3906.1	117438	89633.8	71670.5	74943.9	60768.4	95851.8	93779.6	88476.9	68665.8	10048.3	70804.9	48858.1	45779.7	39983	39667.3	72424.8	60102.5	38378.4	87492	18293	31416.7	59948.4	42935.9	38929.5	39817.8	42252.6	51008.8	29040.5	6985.78	39085.5	35462.8	47493.9	43821.5	35752.4	25606.3	25181.6	18163.8	6063.68
P-value1		S	**	***	**	***	***	**	***	***	***	***	***	***	***	***	***	***	***	***	***	***	***	***	***	**	***	***	**	***	***	**	***	***	***	***	***	***	***	***	**	***	***	***	***	***	***	**	***
		P	NS	NS	NS	NS	NS	NS	NS	NS	NS	NS	NS	NS	NS	NS	NS	NS	NS	NS	NS	NS	NS	NS	NS	NS	NS	NS	NS	NS	NS	NS	NS	NS	NS	NS	NS	NS	NS	NS	NS	NS	NS	NS	NS	NS	NS	NS	NS
1 S: Sample type factor; P: Producer factor; ***: P ≤ 0.01; *: P ≤ 0.05; NS: P > 0.05; NC: not calculated
[truncated: 147 more columns]
