# Supplementary material for: Shotgun metagenomic sequencing reveals the influence of artisanal dairy environments on the microbiomes, quality, and safety of Idiazabal, a raw ewe milk PDO cheese
Source: Microbiome. 2024 Dec 20;12:262. doi: 10.1186/s40168-024-01980-0 (PMC11662609; doi:10.1186/s40168-024-01980-0)
Supplement: Supplementary file 7 — Additional file 6: Supplementary Table S5. Description of data: Relative abundances of genes involved in different functional groups at subsystem level 3. [file 40168_2024_1980_MOESM6_ESM.xlsx]

## Sheet: Hoja1
Supplementary Table 5. Relative abundances of genes involved in different functional groups at subsystem level 3.
Sample	Producer	Sample type	DNA-replication	Phage head and packaging	ABC transporter oligopeptide (TC 3.A.1.5.1)	Lactose and Galactose Uptake and Utilization	Purine conversions	Maltose and Maltodextrin Utilization	Fatty Acid Biosynthesis FASII	Phosphate metabolism	DNA repair, bacterial	Phage tail proteins 2	Methionine Biosynthesis	Peptidoglycan Biosynthesis	Universal GTPases	Choline and Betaine Uptake and Betaine Biosynthesis	Glycerolipid and Glycerophospholipid Metabolism in Bacteria	Teichoic and lipoteichoic acids biosynthesis	De Novo Purine Biosynthesis	Potassium homeostasis	Beta-Glucoside Metabolism	Copper homeostasis	Glutamine, Glutamate, Aspartate and Asparagine Biosynthesis	Cobalt-zinc-cadmium resistance	DNA repair, UvrABC system	Single-copy ribosomal proteins	Pyruvate metabolism II: acetyl-CoA, acetogenesis from pyruvate	De Novo Pyrimidine Synthesis	DNA Repair Base Excision	Folate Biosynthesis	Proteolysis in bacteria, ATP-dependent	YgfZ	Ribosome LSU bacterial	Biotin synthesis & utilization	Polyamine Metabolism	Glycerol and Glycerol-3-phosphate Uptake and Utilization	Omega-amidase KE2	Ribonucleotide reduction	Serine-glyoxylate cycle	Histidine Biosynthesis	F0F1-type ATP synthase	Sialic Acid Metabolism	Heat shock dnaK gene cluster extended	Pyruvate metabolism I: anaplerotic reactions, PEP	pyrimidine conversions	Branched-Chain Amino Acid Biosynthesis	Entner-Doudoroff Pathway	Respiratory dehydrogenases 1	Bacterial Cell Division
A1	B	Cheese	83199.6	291989	96114.4	93476.9	39703.9	57437.2	24502.7	24882.7	37783.8	148049	38238.5	30989.5	34142.5	16336.5	24147.8	58417.7	28974.1	33213.1	64509.2	35733.4	27702.3	39024	34338.5	28274.4	18015.5	26496	21449	25790.3	26812.8	23171.9	20248.9	10917.6	23471	24116	15503.8	20320.5	19150.6	19900.3	19549.5	22759.6	18085.5	16495.3	20181.4	14180.5	20540.4	25781.8	19728.5
A2	B	Cheese	87549.1	343680	106947	106439	43350	62549.1	27436.1	27308.8	40243.4	176518	41003.9	33678.1	36989.5	18200.4	26959.2	65111.9	31569.7	36732.9	70908.8	38714.2	30370	41965.7	36012	32196.7	19974.6	30801.6	23317.7	27132.8	29058	25856.7	22984.4	11782	27149.9	26360	16916.9	23077.3	20752.5	21795.2	21764.8	24903.2	18902.7	18135.9	21808.7	16084.9	22387.2	28208.6	21488.4
P1	A	Cheese	88411.2	47696	107200	103216	43392.3	55847.2	30524.2	26793.2	40953.5	40852.3	40289.8	35795.9	37937.8	16682.6	28384.5	60082.4	34198.4	33739.8	54699.1	35777.3	28743.7	43604.4	28061.5	33651.4	19332.7	29802.4	24593.5	26271.2	29573.3	28305.5	23910	10886.4	28952.6	24750.7	16890.5	26880.4	18497.6	21138.5	23704.5	22872	19849.5	17246.4	21299.5	17833.9	19619.8	27780.8	21866.8
P2	A	Cheese	585679	300780	660543	592026	275970	362047	193663	176021	264019	252929	256339	229468	242976	105579	172373	384741	218337	208390	345943	213996	185334	272860	172344	212697	122676	187525	162576	171255	182125	179781	153243	69793	186815	162613	107644	171788	119199	134876	155839	146317	130602	103521	137737	111372	128024	176853	142878
B1	A	Home-made feed	6228.14	396.067	3348.46	1786	3971.34	4117.54	5366.3	5591.7	3712.68	605.417	3771.79	4173.83	2993.83	3805.67	4072.8	749.745	3355.42	4436.31	2598.33	2966.24	3480.73	2696.22	2572.58	2956.32	3467.21	2333.62	2854.04	2535.97	2714.73	1791.54	2614.42	3228.51	2307.99	2298.83	3483.52	1745.12	2376.4	2058.62	4256.92	1963.87	2205.94	2216.55	2172.5	2530.44	2521.15	1905.66	1940.68
B2	A	Home-made feed	23475	1270.83	13136.3	7017.92	14441.9	16778.8	19968.4	20306.2	14303.5	2259.17	13985	15621.9	11042.1	14251.2	15117.5	2669.29	12164.2	16537.2	10739.8	10133.6	12914.8	10109	9407.25	9586.47	12965.7	8992.09	10734.5	9250.74	9787.68	6669.19	8908.28	12217.5	8329.77	9170.28	13217.2	6691	8624.73	7972.1	12565.9	7524.99	8055.58	7848.18	8392.61	9716.31	9507.82	7089.48	6984.62
E11	B	Raw milk	85.2083	7.5	32.5833	31.9583	74.4917	52.2667	68.1667	58.8333	43.2917	10.5	46.95	50.1	39.975	46.25	60.1722	11.875	56.4167	60.2083	48	42.25	41.1	33.2083	42	37.1667	35.8895	39.3333	42.5	29.7315	39.0833	24.0111	37.125	35.5902	27.75	18.4583	45.2167	36	35.4787	24.4083	34	27.5417	35.4333	27.4214	30.5167	30.6337	45.7393	33.625	25.9095
E12	B	Raw milk	42.05	12.4167	29.75	15.0833	31.25	29.0833	23.75	19.5	31.5083	16.1667	23.0667	36.8	24.8333	16.25	24.6095	22.75	20.0833	13.5	27	22	23.2083	14.4167	25.5	21.9167	15.1083	31.1667	20	15.0667	21.4167	16.2929	17.25	17.4038	18.7667	13.25	22.4167	11	20.4506	14.75	14.5	15.5417	17.2083	12.625	17.5	20.2381	20.9429	10.5833	15.4845
E5	A	Raw milk	15	1	5.5	4.25	10.1167	6.58333	4.08333	8.79167	10.0833	0.5	8.04167	4.68333	7.2	8	4	3.5	4.66667	7	3.75	4.83333	6.45833	9.5	7	5.08333	2.62976	6.66667	3	2.55556	5.08333	4.4631	5.75	7.41667	7.25	5.5	8.925	3.5	4.09583	4.86667	3	3.41667	4.95	3	3.91667	5.07143	1.71667	1.625	1.40833
E6	A	Raw milk	12.0833	0.5	9.25	1.83333	10.1417	3.5	5.5	11.1667	7.33333	0	7.08333	5.31667	7	8.75	4.74167	5.54167	6.83333	9.08333	0	6.125	6.28333	4.70833	2.5	4.08333	3.90833	6.16667	3.75	2.53056	3	1.97421	4.83333	5.375	7.91667	6.16667	4.86667	4.25	2.60139	0.933333	2.5	3.08333	3.875	3.58333	4.45833	3.125	2.625	3.52083	3.41667
ER1	A	Teat skin surfaces	11631.9	385.167	6279.58	4352.43	10168.4	7267.56	7149.02	9925.63	6770.94	659.917	8546.69	8057.61	9182.39	4652.92	6852.91	3270.49	10506	4630.47	2969.63	7002.85	7378.76	3732.42	8111	6650.07	4481.23	9732.76	5143.08	6500.17	6234.46	2509.82	7711.82	3707.03	3831.81	2441.7	7534.79	5138.53	4265.79	5757.76	4432.25	4128.37	6991.92	5012.03	4977.81	5718.2	4109.19	2147.03	4485.95
ER2	A	Teat skin surfaces	13268.7	421.667	6760.33	4822.58	11472.4	8620.72	8247.09	11609.8	7632.25	713.667	9552.69	9030.33	10650.7	5029.08	7613.79	3587.41	12324.3	5354.32	3519.9	8168.87	8637.36	4908.41	9205.75	7779.79	4863.4	11415.5	6008.25	7173.38	7304.12	3118.68	8959.04	4662.99	4430.22	2571.37	8681.58	5968.75	4783.96	6892.01	5061.33	4493.75	8210.62	5986.46	5600.25	6635.08	4883.26	2345.23	5130.8
ER3	B	Teat skin surfaces	33440.3	1544.75	16113	17689	32244.2	22071	21386.9	30024.3	21388.8	2117.08	27718.9	23850.2	30449.1	13287.5	19787.6	7859.29	25870.3	12665.2	10132.8	18387.6	17977.9	7364.05	28072.9	21378.1	15864.4	25295.3	17157.3	21078.3	19580.6	4878.56	27724.4	10064.5	10500.5	8280.16	21662.9	18931.5	10136	14616.6	10038	14213.2	23125.4	15611.8	17188.4	17077.8	14763.8	5497.77	13600.5
ER4	B	Teat skin surfaces	40297.2	2261	19330.2	22562.3	40837.2	25603.2	30303	37975.3	26041.7	2590	35373.6	30457.4	36747	20493.5	25726.6	10198.6	28065.4	14816.5	11116	24237.8	19060.2	9625.05	35403.7	25130	23218.5	26286.5	21899.1	27661.7	23925.9	5766.51	35083.2	10715	11375.2	11629.9	24796.7	23586.2	13113.1	16111.5	11024	17812.4	27999.8	18185.5	23140.2	21511.7	18180.3	7017.8	15994.6
FC1	A	Food contact surfaces	36188.7	2693.25	37516.5	11797.4	44012.3	15978.1	51879.9	42952.7	32105.9	3318.17	33585.1	32423.4	25590.1	62568.4	40457.6	26063.1	28833.8	34887	8740.62	25254.9	32593.9	20328.5	31873.3	21954.3	44615.3	22696.2	33375.2	26042.9	19242.9	29812.3	20290.7	50333.2	20140.8	20994.5	24961.1	17429.2	33279	23834.9	17313.4	22809.7	19167.2	27233.9	22336.1	21644.1	11610.8	18476.3	16971.3
FC2	A	Food contact surfaces	10335.7	694.083	9935.48	3053.32	12055.3	4098.39	14370.1	12716.8	9381.08	1128.75	9571.92	9311.25	7251.61	18548.1	11351.3	6952.65	7939.12	11059.5	2256.25	8350.78	9148.95	7784.22	8740	6303.65	11727.2	6158.25	9311.33	7212.6	5674.99	8764.2	5416.29	14466.2	6608.34	5374.87	7243.01	4457.75	9088.13	6837.58	5278.5	6127.07	5290.68	7408.37	6251.15	6110.44	3021.27	5139.33	4890.88
FC3	B	Food contact surfaces	22330.9	645.333	22008.7	6044.95	26941.6	11175	33830.8	26343.2	20182.6	992.083	20611.2	21224.2	15937.7	36452.8	24996.2	8926.34	19128.3	13541	3518.08	17039.7	21698.2	9119.92	19549.2	12714.3	30442.7	15610.8	20857.8	16623.1	11963.6	15864.7	12959.2	33662.7	9444.67	11560.9	17054.1	9541.98	20188.6	15786.7	10368	10234.4	12567.3	13700.3	12961.9	14157.5	5914.54	11798.9	10592.5
FC4	B	Food contact surfaces	49765	1204.17	48645.8	13417.5	53607.7	26746.7	62503.8	52095.9	41586.4	1941.67	39878.8	41489.1	33568	74151.7	48189.5	17826.9	37482	26168.5	8256.04	32192.4	42286.9	17645.2	40760.5	27753.1	59045.8	32018.8	40478.8	33296.4	23958.3	31968.6	25845.6	62310.2	18009.3	24616.4	32129.7	20564.3	37558.5	30758.2	21950.5	20935.2	23185.6	26824.9	25345.9	28789.7	13371.3	23710.2	21745.1
G11	B	Whey	33402.1	158469	25764	21056.6	15250	20581.5	8532.58	8282.29	13011.4	77303.1	15306.2	11520.8	13491.7	5436.58	9624.21	16597.3	10091.7	6318.25	24977.2	11509	11606.8	11588	11460.2	12279.5	6165.74	8903.42	7762.83	8813.24	7730.81	7476.21	8283.96	3908.84	6942.77	8674.21	5863.68	7536.5	8026.76	6947.98	6933.5	9081.87	6993.43	6370.82	7379.28	4896.69	9269.84	7923.44	7460.53
G12	B	Whey	26774	134725	21247.5	17498.4	12177.5	16541.2	6708.48	6617.44	10497	65572.3	12213.9	9090.6	10686.9	4310.25	7607.5	13765.5	8170.21	5241.29	19813.3	9241.04	9236.61	9619.03	9132.5	9900.5	4921.65	7205.5	6197.83	7014.89	6316.65	5955.39	6605.5	3173.99	5564.44	6881.5	4622.75	6083.92	6556.4	5505.05	5452	7025.21	5471.43	5069.22	5911.46	3992.31	7249.49	6544.42	6005.61
G5	A	Whey	28774.9	98836.7	21952.5	17313.4	13195.2	17708.8	7904.58	7366.68	11832.5	47074	13078.1	10350.7	11734.6	4702.75	9066.52	15098.7	9043.75	7188.58	20433.1	9507.17	9903.33	10570.5	7733.5	10633.8	5635.53	8733.33	7178.08	7879.46	7121.73	7215.94	7369.17	3350.75	7221.24	7539.25	5093.62	7086.25	6859.28	6232.67	6004	7209.92	6184.83	6041.27	6281.88	3588.73	7608.32	7578.61	6586.32
G6	A	Whey	27738.9	99076	20804.8	16656.6	12799.7	17568.2	7549.79	7228.48	11291.8	46422.2	12748.2	9942.75	11386.9	4577.42	8596.03	14381.6	8574.87	7137.08	19958.5	9361.04	9606.58	10128.5	7505	10136	5384.83	8354.71	6932.75	7781.45	6853.61	6986.12	7036.12	3172.05	7264.25	7361.03	4936.66	6961.67	6542.62	6061.24	5960.5	7076.87	5947.52	5846.15	6040.06	3485.87	7281.77	7206.18	6342.84
H1	A	Grass	45878.2	1876.33	24058.1	14364.1	32243.6	35675.1	41909.6	40533.6	27329.8	3407.04	28590.2	31698.7	23761.7	26445.8	30061.3	5744.37	27295.5	30814.7	18919	25120	26787.1	18484.8	22233.7	18174.1	25880.7	21714.8	23388.8	19576.7	19660.8	15038.1	19090	24217.5	15834.9	16146.7	25895.6	14716.5	20356.3	17578.3	17868	14111	17938.9	16654.5	17149.5	20572.7	19408.3	13996	13882.6
H2	A	Grass	34037.5	1297.5	18101.9	10988	23904.7	27097	30472	30077.7	20214.3	2639.21	21418.8	23690.9	17576.2	19711.6	22391.7	4225.14	20632.2	23241.4	14615.1	18619.9	19782.2	13517.6	16368.3	13604.7	18975.3	16239.7	17328.2	14313.3	14565.1	11028	14061.1	17499.8	12102.3	11904.6	19403.4	10949.3	14597.3	12882.6	12859.9	10454	13376.6	12291.9	12537.5	15378.9	14378.9	10440.4	10332.2
H3	B	Grass	7833.61	436.167	3408.42	1795.09	3962.74	4640.28	6170.78	6758	4943.08	950.083	4183.67	5114.88	3318.42	4952.1	4911.6	607.997	3425.58	6276.25	2688.67	4145.45	4038.98	5017.65	2603.5	3387.31	3535.53	2427.08	3467.92	2428.23	3339.65	2882.17	2438.71	5194.74	3671.95	2942.17	4416.92	1950.37	2421.07	2352.88	3880.87	2223.62	2205.71	2340.45	2476.74	2917.08	3285.88	1958.38	2345.44
H4	B	Grass	20502.3	975.917	9525.33	4102.64	9907.7	10691.3	16202.1	17994.5	12635.4	2487.37	11008.5	13440.9	8229.93	14048.9	13031.6	1335.35	8921.96	16647.9	6323.47	10535.7	10691.1	13977.1	6652	7007.09	8698.68	6401.75	9007.71	6225.78	8636.38	7163.72	5398.96	13747.4	9594.25	7620.07	11912	5146.82	6042.19	6058.85	6807.67	5264.67	5677.54	6138.52	6537.92	7542.02	8406.1	4939.99	5589.96
L1	A	Straw	11356	220.417	6850.6	3141.52	8898.68	7366.72	16741.2	12497.5	6972.87	220.5	7903.38	9670.09	5694.76	5483.17	7719.1	909.767	6964.79	9654.27	2591.74	5186.82	7866.59	9307.62	6494	4139.4	7103.23	4942.18	7471.52	5304.3	4949.5	4167.42	5647.5	8666.62	3356.63	4414.1	6787.26	2979.62	7048.09	5315.64	4235.75	2525.14	5053.04	4882.74	4708.45	6107.35	6761.96	4823.74	3749.79
L2	A	Straw	10909.6	224.167	6746.87	3119.26	9112.83	7498.49	15999.6	12214.1	6625.52	188	8063.57	9466.83	5560.16	5288.68	7525.56	877.483	6936.29	9508.38	2660.74	5073.88	7743.67	9578.12	6336.29	3902	6843.68	4858.2	7475.65	5232.57	4960.81	4278.26	5541.93	8246.46	3264.66	4472.3	6710.77	2913.19	7114.78	5185.9	4289.17	2529.66	5025.16	4775.64	4651.73	5938.98	6683.4	4860.76	3623.7
NFC1	A	Non-food contact surfaces	22671.1	2163.33	5915.42	4202.71	12831.9	6223.02	19044.8	19209.5	11380.6	3512.83	14096.9	14057.7	11146.2	21551.7	15217.6	11169.1	11816.7	13879.6	4997.39	21641.2	13003.1	20526.4	10401.8	8193.26	10915.2	8242.23	9968.92	8600.7	8398.76	10114.7	8099.21	9444.57	8456.29	6954.51	9833.77	7743.07	9627.53	9195.44	8014.25	7360.57	8572.98	9060.59	6450.67	9431	7207.1	6200.4	5764.02
NFC2	A	Non-food contact surfaces	18907.5	1350.67	4688.46	1634.97	8680.63	4435.46	14300.5	18278.9	10718.1	4079.83	11536.9	11945.8	8244.99	18200	12806.2	2961.36	8426.5	16302.6	2450.73	16512.4	11105.2	23376.1	6498.83	6382.24	8065.57	5997.5	8426.37	6088.87	7673.35	9324.38	5364.25	10920.2	7808.05	6335.48	9435.85	4374.4	6444.5	6686.42	6444.67	4570.61	5963.08	6066.44	5044.78	7377.01	6280.51	4054.46	5181.84
NFC3	B	Non-food contact surfaces	22557.8	1451.75	17604.5	6838.09	23636	10679	28209.7	24052.5	15995.8	1264.5	18449.2	18212.5	15275.5	33114.4	20127.6	17325.3	17936.9	9850.95	6656.37	15175	18630.1	6621.46	17123	11496.9	23069.4	14359.4	16353.3	15142	10166.2	10325.5	13816.2	21763.4	7549.81	10682.3	15891.7	9155.35	15613.3	12924.1	9735.62	12812.6	12692.9	13862.6	11673.5	13047.3	7907.09	9488.09	8095.25
NFC4	B	Non-food contact surfaces	19916.9	1031.08	21584.5	6511.21	25174.1	10464.2	29774.6	24641.3	17595.1	1083.67	18950.4	18590.3	15142.4	35136.8	22467.2	13684.6	17535.7	11137.5	5163.13	14709	18876.1	7733.26	17923	11751.5	25945.5	14617.5	17977.4	15386.6	11100.2	13116.4	13018.7	29215	9779.54	11250.3	15660.1	9408.3	18080.5	13687	10059.5	12525.3	11687.9	13578.5	12675.1	13711.8	6717.68	10244.9	9209.67
P1	A	Commercial feed	3791.9	279.333	2148.5	1341.04	2412.37	3109.9	2867.71	3582.54	2656.13	406.917	2191.36	2509.57	2086.76	1953.33	2600.03	320.208	1820.96	2941.08	1874.6	2341.57	2078.65	1691.52	1362.33	1766.42	2179.9	1416.83	1771.04	1502.4	2317.66	1013.51	1669.96	2118.43	1405.17	1602.04	2308.73	1060.03	1408.78	1170.28	3079.83	1170.37	1150.43	1231.8	1457.84	1422.9	1656.68	1156.62	1522.16
P2	A	Commercial feed	2455.41	194.417	1160.54	764.583	1332.57	1998.42	1696.26	2167.41	1735.66	312	1335.76	1543.19	1249.49	1193.33	1596.1	179.456	1053.79	1904.22	1196.92	1291	1265.93	1109.03	804.167	1131.02	1252.64	811.458	980.917	780.512	1349.07	616.187	981.375	1255.09	898.286	1013.33	1434.42	657.667	790.295	674.925	1814.75	716.158	649.795	730.993	836.867	910.59	966.219	652.367	861.873
P3	B	Commercial feed	1.5	1	0	0	1	0	0	0	1.33333	0	1	0.1	0	0	0	0	0.5	0	0	0	0.5	1	0	0	0	1	0	1	2	0	0	0	2	0	0	0	0.666667	0	1	1	0	1	0	0	1	0	0
P4	B	Commercial feed	4047.45	399.833	1917.25	1162.6	2243.76	2854.48	2742.81	3280.8	2836.99	583.25	2140.04	2509.61	2073.77	1932.33	2568.51	348.187	1667.96	3074.36	1801.45	2145.78	1988.84	1879.88	1183.08	1874.74	1946.87	1255.54	1510.54	1045.23	2076.02	1380.99	1514	2573.4	1837.96	1778.87	1888.56	1141.58	1303.27	1019.4	2985.83	1176.49	1012.01	1258.63	1402.17	1442.4	1690.71	1120.48	1376.52
R1	A	Rennet	7234.97	448	2917.25	3081.95	5743.9	4791.54	2880.51	4246.78	3693.37	716	3408.37	4374.07	4829.4	942.667	2865.11	2380.32	5139.25	2822.8	2848.52	3053.58	3714.92	1659.92	4224.25	3875.46	1982.01	4120.98	2896.62	3349.75	3249.27	1478.55	3667.47	1859.53	2431.93	1468.72	3200.49	2939.67	1372.89	2078.99	2467.5	2688.65	3015.1	2636.6	2733.34	1833.15	1491.54	711.108	2461.35
R2	A	Rennet	4327.7	276.25	1649.5	1784.52	3411.37	2713.41	1706.82	2472.32	2240.95	409.167	2099.2	2567.35	2733.98	573.25	1618.42	1361.81	3010.62	1773.56	1528.12	1764.81	2219.06	982.85	2619	2261.89	1117.87	2511	1646.87	1891.79	1958.45	846.916	2099.96	1112.07	1469.2	860.667	1903.74	1686.25	830.481	1233.81	1435.25	1600.62	1796.7	1550.67	1578.01	1016.44	892.627	412.575	1504.87
R7	B	Rennet	35406.5	2632.83	10148.1	15870.7	24542.1	17624.2	15775.1	19963.7	17759.1	3358.75	13805.9	19504.6	21368.7	6193.95	13913	14232.9	22006.5	11703.6	8207.49	14542.9	16143.7	7114.43	19665	17181.5	10255.6	17222.2	12596.5	17880.2	14636	7930.87	15944.7	6051.85	11287.5	6155.35	13306.2	12765.6	5319.5	8049.47	11776.2	10507.1	13392	12671.6	13115.8	4781.17	6209.84	3968.75	11432.1
R8	B	Rennet	57241.2	4192	16906.2	25348.9	39719.6	28310.3	26127.4	32072.5	29061.3	5375.83	22342.8	31431.9	34692.6	10036.9	22660.1	22800.1	36033.5	19023.9	13450.8	23213.4	26327.6	11428.1	31995.5	27365	16713.9	28017.1	20665.7	28698.3	23831	12918.8	25731.5	9894.8	18421.5	9931.5	21856.1	20885.7	8582.32	13383.9	18946	17329.8	21695	20761.4	21090.1	7727.26	10438	6288.16	18466.2
S1	A	Brine	34112.5	11668.6	13009	4619.44	14277	8960.51	22715	24868.8	20691.1	4889.75	14120	15659.4	14572.1	32945.2	22758.8	2675.86	12927	20970.7	3358.8	17069.1	15054.3	16864.6	9696.33	16403.3	15798.5	11647	12003.4	7714.91	12236.6	17588.4	7505.87	11899.4	10456.9	15951.7	8662.56	9248.08	10719.3	11818	12818.9	10278.6	7603.86	13733.6	5036.71	14182	16032.3	7364.45	9465.57
S2	A	Brine	34273.1	10935.5	12497.6	4892.62	14454	9032.7	22685.8	25001.7	20740.6	4606.75	13925.9	15517	15274.5	33299.5	22352.5	2884.58	13146.4	20843.3	3565.95	16914.4	15226.4	16706.2	9405.5	16849.8	16075.2	11449	12157	7646.16	12481.9	17289.6	7812.46	11987.5	10735.6	16024.7	8577.44	9535.5	10616.3	11763.2	12815.6	10048.3	7693.11	13889.2	5023.02	13905	15628.8	7319.6	9603.48
S3	B	Brine	74953.2	589.583	23539.7	2670.62	29609.4	11158	53598.3	52008.9	45954	298.5	30328.7	35174.4	29679.2	82936.9	50433.9	1929.36	28965.7	49642	355.875	30574	35198.9	31971.4	18114	30081.8	36767.8	22858.5	28129.2	15881.3	27538.1	41929	12953.7	30493.2	23473.7	36915.1	17019.3	21363.7	22843.3	24936.6	21020.5	22460.3	14550.4	31404.4	9299.5	30995.5	38082.9	16224.1	21311.1
S4	B	Brine	52282.6	722	30841.3	7162.76	35430.9	15900.4	48704.2	44377.6	37110.7	1009.25	29982.2	32633.9	26819.2	66572.2	42250.1	8581.94	27911.1	31899.5	3745.92	26545.9	32856.6	20952.8	25365.8	24673.8	40800.3	23323.3	29217.3	20999.1	21825.2	31174.6	16700.4	39489.1	17732.7	25819.1	20585.7	17530.1	25970.3	24035	17857	18738.6	16257.3	24579.6	14681.8	25302.7	21709.2	16831.6	18263
[truncated: 1,233 more columns]
