# Supplementary material for: Shotgun metagenomic sequencing reveals the influence of artisanal dairy environments on the microbiomes, quality, and safety of Idiazabal, a raw ewe milk PDO cheese
Source: Microbiome. 2024 Dec 20;12:262. doi: 10.1186/s40168-024-01980-0 (PMC11662609; doi:10.1186/s40168-024-01980-0)
Supplement: Supplementary file 8 — Additional file 7: Supplementary Table S6. Description of data: Abbreviations of main metabolic pathways. [file 40168_2024_1980_MOESM7_ESM.xlsx]

## Sheet: Hoja1
Supplementary Table 6. Abbreviations of main metabolic pathways.
ID	Pathway
1	Benzoate catabolism
2	Toluene degradation
3	Isoleucine degradation
4	Small multidrug resistance strays
5	Khodge314 Isoleucine Biosynthesis
6	Aminoglycoside adenylyltransferases
7	EC 3.4.24.- Metalloendopeptidases
8	Chlorobenzoate degradation
9	Multidrug Resistance. 2-protein version Found in Gram-positive bacteria
10	Listeria Pathogenicity Island LIPI-1 extended
11	Mycobacterium virulence operon involved in lipid metabolism
12	Two-component Response Regulator of Virulence ResDE
13	Butanol Biosynthesis
14	L-fucose utilization temp
15	Aromatic amino acid degradation
16	Isoprenoid Biosynthesis
17	Menaquinone Biosynthesis via Futalosine
18	Betaine biosynthesis from glycine
19	Fatty Acid Biosynthesis FASI
20	Biofilm formation in Staphylococcus
21	Nitrate and nitrite ammonification
22	Streptococcus agalactiae virulome
23	Putrescine utilization pathways
24	Benzoate transport and degradation cluster
25	Alkanesulfonate assimilation
26	Heat shock protein Hsp22.5 involved in pathogenesis of Mycobacterium tuberculosis
27	Multidrug efflux pump in Campylobacter jejuni (CmeABC operon)
28	Sulfur oxidation
29	Thiamin biosynthesis
30	Symbiotic colonization and sigma-dependent biofilm formation gene cluster
31	Lysine degradation
32	Biotin biosynthesis
33	Thiamin biosynthesis LDP
34	Carotenoid biosynthesis
35	Isoprenoid Biosynthesis
36	Fructose utilization
37	Common Pathway For Synthesis of Aromatic Compounds (DAHP synthase to chorismate)
38	Bacillus biofilm matrix protein component TasA and homologs
39	Bacteriocin-like peptides Blp
40	Acyclic terpenes utilization
41	Marinocine. a broad-spectrum antibacterial protein
42	Polyunsaturated Fatty Acids synthesis
43	Alkane biosynthesis in bacteria
44	Mannose Metabolism
45	Colicin V and Bacteriocin Production Cluster
46	Polyprenyl Diphosphate Biosynthesis
47	Multidrug Resistance Operon mdtRP of Bacillus
48	Formaldehyde assimilation
49	The mdtABCD multidrug resistance cluster
50	Mycobacterium virulence operon involved in protein synthesis (LSU ribosomal proteins)
51	GABA and putrescine metabolism from cluters
52	Polyamine Metabolism
53	Folate Biosynthesis
54	Multidrug Resistance. Tripartite Systems Found in Gram Negative Bacteria
55	Streptococcus pyogenes Virulome
56	Multidrug Resistance Efflux Pumps
57	Biflavanoid biosynthesis
58	Tannin biosynthesis
59	MexE-MexF-OprN Multidrug Efflux System
60	Mannitol Utilization
61	Vibrio pathogenicity island
62	Staphylococcal pathogenicity islands SaPI
63	Streptococcus pyogenes virulence regulators
64	MexC-MexD-OprJ Multidrug Efflux System
65	MexA-MexB-OprM Multidrug Efflux System
