# Supplementary material for: Shotgun metagenomic sequencing reveals the influence of artisanal dairy environments on the microbiomes, quality, and safety of Idiazabal, a raw ewe milk PDO cheese
Source: Microbiome. 2024 Dec 20;12:262. doi: 10.1186/s40168-024-01980-0 (PMC11662609; doi:10.1186/s40168-024-01980-0)
Supplement: Supplementary file 9 — Additional file 8: Supplementary Table S7. Relative abundances (RPKM) of antimicrobial resistance gene families. [file 40168_2024_1980_MOESM8_ESM.xlsx]

## Sheet: Hoja1
Supplementary Table 7. Relative abundances (RPKM) of antimicrobial resistance gene families.
Sample ID	Producer	Sample type	ARGs
			AAC(3)-IV	AAC(6_)-Iih	aadA9	ANT(3__)-IIa	ANT(4_)-Ib	ANT(6)-Ib	ANT(9)-Ia	APH(2__)-Ig	APH(2__)-IIIa	APH(3_)-Ia	APH(3_)-IIa	APH(3_)-IIIa	APH(3__)-Ib	APH(4)-Ia	APH(6)-Id	arlS	arnA	basS	blaR1	CARB-16	cat	catIII	cfrA	Clostridium	emeA	emrK	emrY	Erm(47)	ErmB	ErmQ	ErmX	evgA	fusD	gadE	gadX	lmrC	lmrD	lnuC	lnuG	mdsA	mdtE	mdtM	mdtO	mefB	mepR	mexH	mexL
A1	B	Cheese	n.d.	n.d.	n.d.	n.d.	n.d.	n.d.	n.d.	n.d.	n.d.	n.d.	n.d.	n.d.	n.d.	n.d.	n.d.	n.d.	n.d.	n.d.	n.d.	n.d.	n.d.	n.d.	n.d.	n.d.	n.d.	n.d.	n.d.	n.d.	n.d.	n.d.	n.d.	n.d.	n.d.	n.d.	n.d.	250383	215103	n.d.	n.d.	n.d.	n.d.	n.d.	n.d.	n.d.	n.d.	n.d.	n.d.
A2	B		n.d.	n.d.	n.d.	n.d.	n.d.	n.d.	n.d.	n.d.	n.d.	n.d.	n.d.	n.d.	n.d.	n.d.	n.d.	n.d.	n.d.	n.d.	n.d.	n.d.	n.d.	n.d.	n.d.	n.d.	n.d.	n.d.	n.d.	n.d.	n.d.	n.d.	n.d.	n.d.	n.d.	n.d.	n.d.	290825	217013	n.d.	n.d.	n.d.	n.d.	n.d.	n.d.	n.d.	64.3602	n.d.	n.d.
P1	A		n.d.	n.d.	n.d.	n.d.	n.d.	n.d.	n.d.	n.d.	n.d.	n.d.	n.d.	n.d.	n.d.	n.d.	n.d.	n.d.	n.d.	n.d.	n.d.	n.d.	n.d.	n.d.	n.d.	n.d.	n.d.	n.d.	n.d.	n.d.	n.d.	n.d.	n.d.	n.d.	n.d.	n.d.	n.d.	404201	210012	n.d.	n.d.	n.d.	n.d.	n.d.	n.d.	n.d.	n.d.	n.d.	n.d.
P2	A		n.d.	74.8402	n.d.	n.d.	15.4499	n.d.	n.d.	n.d.	n.d.	n.d.	n.d.	n.d.	n.d.	n.d.	n.d.	n.d.	n.d.	n.d.	n.d.	n.d.	66.54	n.d.	n.d.	n.d.	43.9002	n.d.	n.d.	n.d.	n.d.	n.d.	n.d.	n.d.	n.d.	n.d.	n.d.	407130	250116	n.d.	n.d.	n.d.	n.d.	n.d.	n.d.	n.d.	12.7608	n.d.	n.d.
B1	A	Home-made feed	n.d.	n.d.	n.d.	751.062	n.d.	n.d.	n.d.	n.d.	n.d.	n.d.	n.d.	n.d.	574.514	n.d.	n.d.	n.d.	n.d.	n.d.	n.d.	396.337	n.d.	n.d.	n.d.	n.d.	n.d.	n.d.	n.d.	n.d.	n.d.	n.d.	n.d.	n.d.	n.d.	n.d.	n.d.	n.d.	1393.3	n.d.	n.d.	n.d.	n.d.	n.d.	n.d.	n.d.	n.d.	n.d.	n.d.
B2	A	Home-made feed	n.d.	n.d.	n.d.	n.d.	n.d.	n.d.	n.d.	n.d.	n.d.	n.d.	n.d.	n.d.	n.d.	n.d.	145.122	n.d.	n.d.	n.d.	n.d.	n.d.	n.d.	n.d.	n.d.	n.d.	n.d.	n.d.	n.d.	n.d.	n.d.	n.d.	n.d.	n.d.	n.d.	n.d.	n.d.	233.483	727.673	n.d.	n.d.	n.d.	n.d.	n.d.	n.d.	n.d.	n.d.	n.d.	n.d.
E12	B	Raw milk	n.d.	n.d.	n.d.	n.d.	n.d.	n.d.	n.d.	n.d.	n.d.	n.d.	n.d.	n.d.	n.d.	n.d.	n.d.	n.d.	n.d.	n.d.	n.d.	n.d.	n.d.	n.d.	n.d.	n.d.	n.d.	n.d.	n.d.	n.d.	n.d.	n.d.	n.d.	n.d.	n.d.	n.d.	n.d.	n.d.	107593	n.d.	n.d.	n.d.	n.d.	n.d.	n.d.	n.d.	n.d.	n.d.	n.d.
E11	B		n.d.	n.d.	n.d.	n.d.	n.d.	n.d.	n.d.	n.d.	n.d.	n.d.	n.d.	n.d.	n.d.	n.d.	n.d.	n.d.	n.d.	n.d.	n.d.	n.d.	n.d.	n.d.	n.d.	n.d.	n.d.	n.d.	n.d.	n.d.	n.d.	n.d.	n.d.	n.d.	n.d.	n.d.	n.d.	n.d.	n.d.	n.d.	n.d.	n.d.	n.d.	n.d.	n.d.	n.d.	n.d.	n.d.	n.d.
E5	A	Milk	n.d.	n.d.	n.d.	n.d.	n.d.	n.d.	n.d.	n.d.	n.d.	n.d.	n.d.	n.d.	n.d.	n.d.	n.d.	n.d.	n.d.	n.d.	n.d.	n.d.	n.d.	n.d.	n.d.	n.d.	n.d.	20341	n.d.	n.d.	n.d.	n.d.	n.d.	n.d.	n.d.	n.d.	n.d.	n.d.	n.d.	n.d.	n.d.	n.d.	n.d.	n.d.	n.d.	n.d.	n.d.	n.d.	n.d.
E6	A	Milk	n.d.	n.d.	n.d.	n.d.	n.d.	n.d.	n.d.	n.d.	n.d.	n.d.	n.d.	n.d.	n.d.	n.d.	n.d.	n.d.	n.d.	n.d.	n.d.	n.d.	n.d.	n.d.	n.d.	n.d.	n.d.	n.d.	n.d.	n.d.	n.d.	n.d.	n.d.	n.d.	n.d.	n.d.	n.d.	n.d.	n.d.	n.d.	n.d.	n.d.	n.d.	n.d.	n.d.	n.d.	n.d.	n.d.	n.d.
ER1	A	Teat skin surfaces	1264.07	n.d.	218.243	n.d.	n.d.	2840.65	n.d.	n.d.	766.605	n.d.	n.d.	n.d.	6683.71	n.d.	4876.86	n.d.	n.d.	n.d.	n.d.	1032.91	n.d.	n.d.	n.d.	n.d.	906.569	795.507	n.d.	n.d.	1040.22	3257.64	n.d.	n.d.	n.d.	n.d.	n.d.	n.d.	n.d.	297.807	n.d.	n.d.	n.d.	n.d.	n.d.	n.d.	n.d.	n.d.	n.d.
ER2	A		2130.34	n.d.	183.734	n.d.	n.d.	435.915	n.d.	n.d.	n.d.	853.836	n.d.	272.227	31228.6	295.498	23786.7	n.d.	n.d.	n.d.	n.d.	4779.29	n.d.	n.d.	n.d.	n.d.	n.d.	n.d.	n.d.	n.d.	1459.75	2966.42	n.d.	n.d.	n.d.	n.d.	644.453	n.d.	n.d.	1754.27	n.d.	n.d.	n.d.	n.d.	n.d.	n.d.	n.d.	n.d.	n.d.
Er3	B		n.d.	n.d.	135.369	n.d.	n.d.	n.d.	n.d.	n.d.	n.d.	n.d.	n.d.	n.d.	1156.79	n.d.	224.315	n.d.	277.902	n.d.	n.d.	n.d.	n.d.	n.d.	n.d.	n.d.	n.d.	123.82	n.d.	59.1874	107.371	n.d.	n.d.	321.165	n.d.	n.d.	n.d.	n.d.	n.d.	740.133	n.d.	n.d.	n.d.	205.406	n.d.	n.d.	n.d.	n.d.	n.d.
Er4	B		n.d.	n.d.	237.718	n.d.	n.d.	496.517	n.d.	n.d.	n.d.	n.d.	n.d.	n.d.	407.333	n.d.	445.17	n.d.	n.d.	n.d.	n.d.	n.d.	n.d.	n.d.	n.d.	n.d.	n.d.	n.d.	n.d.	n.d.	189.816	n.d.	n.d.	140.502	n.d.	n.d.	104.969	n.d.	n.d.	407.286	428.786	n.d.	n.d.	n.d.	1094.44	n.d.	n.d.	n.d.	n.d.
FC1	A	Food contact surfaces	n.d.	n.d.	n.d.	n.d.	n.d.	n.d.	n.d.	n.d.	n.d.	n.d.	n.d.	n.d.	760.266	n.d.	646.113	n.d.	n.d.	n.d.	n.d.	131.922	n.d.	n.d.	n.d.	n.d.	n.d.	n.d.	n.d.	n.d.	n.d.	n.d.	n.d.	n.d.	n.d.	n.d.	n.d.	445.598	233.43	n.d.	n.d.	n.d.	n.d.	n.d.	n.d.	n.d.	n.d.	n.d.	n.d.
FC2	A		n.d.	n.d.	n.d.	n.d.	n.d.	n.d.	n.d.	n.d.	n.d.	n.d.	n.d.	n.d.	3216.4	n.d.	1876.37	n.d.	n.d.	n.d.	n.d.	n.d.	n.d.	n.d.	n.d.	n.d.	n.d.	n.d.	n.d.	n.d.	n.d.	n.d.	n.d.	n.d.	n.d.	n.d.	n.d.	747.657	1530.09	n.d.	n.d.	n.d.	n.d.	n.d.	n.d.	n.d.	n.d.	n.d.	n.d.
FC3	B		n.d.	n.d.	n.d.	n.d.	n.d.	n.d.	n.d.	n.d.	n.d.	n.d.	n.d.	n.d.	n.d.	n.d.	n.d.	n.d.	n.d.	n.d.	n.d.	n.d.	n.d.	n.d.	n.d.	n.d.	n.d.	n.d.	n.d.	n.d.	n.d.	n.d.	n.d.	n.d.	n.d.	n.d.	n.d.	n.d.	n.d.	n.d.	n.d.	n.d.	n.d.	n.d.	n.d.	n.d.	n.d.	n.d.	n.d.
FC4	B		n.d.	n.d.	n.d.	n.d.	n.d.	n.d.	n.d.	n.d.	n.d.	n.d.	n.d.	n.d.	180.321	n.d.	393.769	n.d.	n.d.	n.d.	n.d.	n.d.	n.d.	n.d.	n.d.	n.d.	n.d.	n.d.	n.d.	n.d.	n.d.	n.d.	n.d.	n.d.	n.d.	n.d.	n.d.	n.d.	n.d.	n.d.	n.d.	n.d.	n.d.	n.d.	n.d.	n.d.	n.d.	n.d.	n.d.
G11	B	Whey	n.d.	n.d.	n.d.	n.d.	n.d.	n.d.	n.d.	n.d.	n.d.	n.d.	n.d.	n.d.	n.d.	n.d.	n.d.	n.d.	n.d.	n.d.	n.d.	n.d.	n.d.	n.d.	n.d.	n.d.	n.d.	n.d.	n.d.	n.d.	n.d.	n.d.	n.d.	n.d.	n.d.	n.d.	n.d.	163728	195002	n.d.	n.d.	n.d.	n.d.	n.d.	n.d.	n.d.	n.d.	n.d.	n.d.
G12	B		n.d.	n.d.	n.d.	n.d.	n.d.	n.d.	n.d.	n.d.	n.d.	n.d.	n.d.	279.817	n.d.	n.d.	n.d.	n.d.	n.d.	n.d.	n.d.	n.d.	n.d.	n.d.	n.d.	n.d.	n.d.	n.d.	n.d.	n.d.	n.d.	n.d.	n.d.	n.d.	n.d.	n.d.	n.d.	154085	179370	n.d.	n.d.	n.d.	n.d.	n.d.	n.d.	n.d.	n.d.	n.d.	n.d.
G5	A		n.d.	n.d.	n.d.	n.d.	n.d.	n.d.	n.d.	n.d.	n.d.	n.d.	n.d.	n.d.	n.d.	n.d.	n.d.	n.d.	n.d.	n.d.	n.d.	n.d.	n.d.	n.d.	n.d.	n.d.	n.d.	n.d.	n.d.	n.d.	n.d.	n.d.	n.d.	n.d.	n.d.	n.d.	n.d.	239716	255794	n.d.	n.d.	n.d.	n.d.	n.d.	n.d.	n.d.	n.d.	n.d.	n.d.
G6	A		n.d.	n.d.	n.d.	n.d.	n.d.	n.d.	n.d.	n.d.	n.d.	n.d.	n.d.	n.d.	n.d.	n.d.	n.d.	n.d.	n.d.	n.d.	n.d.	n.d.	n.d.	n.d.	n.d.	n.d.	n.d.	n.d.	n.d.	n.d.	n.d.	n.d.	n.d.	n.d.	n.d.	n.d.	n.d.	266591	237775	n.d.	n.d.	n.d.	n.d.	n.d.	n.d.	n.d.	n.d.	n.d.	n.d.
H1	A	Grass	n.d.	n.d.	764.208	n.d.	n.d.	n.d.	n.d.	n.d.	70.4722	474.707	n.d.	37.9903	17156.5	n.d.	16319.8	n.d.	n.d.	n.d.	n.d.	728.441	n.d.	n.d.	145.666	n.d.	640.408	n.d.	n.d.	n.d.	81.8413	322.866	n.d.	n.d.	n.d.	n.d.	n.d.	n.d.	n.d.	209.892	373.183	n.d.	n.d.	n.d.	n.d.	n.d.	n.d.	n.d.	n.d.
H2	A		n.d.	n.d.	218.306	n.d.	n.d.	n.d.	n.d.	n.d.	n.d.	675.746	n.d.	161.483	22045.4	n.d.	16409.3	n.d.	n.d.	n.d.	n.d.	172.497	n.d.	n.d.	n.d.	n.d.	n.d.	n.d.	n.d.	n.d.	n.d.	544.399	1202.57	n.d.	n.d.	n.d.	n.d.	291.323	n.d.	n.d.	n.d.	n.d.	n.d.	n.d.	239.38	n.d.	n.d.	n.d.	n.d.
H3	B		n.d.	n.d.	n.d.	n.d.	n.d.	n.d.	n.d.	n.d.	n.d.	n.d.	1.12594e+06	n.d.	n.d.	n.d.	n.d.	n.d.	1267.45	n.d.	n.d.	n.d.	n.d.	n.d.	n.d.	n.d.	n.d.	597.582	684.071	n.d.	n.d.	n.d.	n.d.	n.d.	n.d.	673.411	1838.34	n.d.	n.d.	n.d.	n.d.	659.156	6445.43	789.059	429.695	n.d.	n.d.	n.d.	n.d.
H4	B		n.d.	n.d.	n.d.	n.d.	n.d.	n.d.	n.d.	n.d.	n.d.	623.632	n.d.	n.d.	n.d.	n.d.	285.31	n.d.	n.d.	n.d.	n.d.	n.d.	n.d.	n.d.	n.d.	n.d.	n.d.	n.d.	n.d.	n.d.	n.d.	n.d.	n.d.	n.d.	n.d.	n.d.	n.d.	n.d.	n.d.	n.d.	n.d.	n.d.	n.d.	n.d.	n.d.	n.d.	n.d.	n.d.	n.d.
NFC1	A	Non-food contact surfaces	n.d.	n.d.	n.d.	n.d.	n.d.	n.d.	n.d.	n.d.	102.58	8129.84	n.d.	n.d.	66499.4	n.d.	51162.1	n.d.	n.d.	n.d.	n.d.	702.95	961.521	n.d.	n.d.	n.d.	n.d.	n.d.	n.d.	n.d.	948.701	n.d.	n.d.	n.d.	n.d.	n.d.	n.d.	2465.32	n.d.	n.d.	n.d.	n.d.	n.d.	n.d.	n.d.	n.d.	n.d.	n.d.	n.d.
NFC2	A		n.d.	n.d.	n.d.	n.d.	n.d.	n.d.	n.d.	n.d.	213.061	n.d.	n.d.	n.d.	22720.7	n.d.	22255	n.d.	n.d.	n.d.	n.d.	n.d.	n.d.	n.d.	n.d.	n.d.	n.d.	n.d.	n.d.	n.d.	983.821	n.d.	n.d.	n.d.	n.d.	n.d.	n.d.	n.d.	n.d.	n.d.	n.d.	n.d.	n.d.	n.d.	n.d.	n.d.	n.d.	n.d.	n.d.
NFC3	B		n.d.	n.d.	n.d.	n.d.	n.d.	n.d.	n.d.	n.d.	n.d.	n.d.	n.d.	n.d.	n.d.	n.d.	203.375	n.d.	n.d.	n.d.	n.d.	n.d.	n.d.	n.d.	n.d.	n.d.	n.d.	n.d.	n.d.	n.d.	n.d.	n.d.	n.d.	n.d.	n.d.	n.d.	n.d.	n.d.	n.d.	n.d.	n.d.	n.d.	n.d.	n.d.	n.d.	n.d.	n.d.	n.d.	n.d.
NFC4	B		n.d.	n.d.	n.d.	n.d.	n.d.	n.d.	n.d.	n.d.	n.d.	n.d.	n.d.	n.d.	802.418	n.d.	n.d.	n.d.	n.d.	n.d.	n.d.	n.d.	n.d.	n.d.	n.d.	n.d.	n.d.	n.d.	n.d.	n.d.	n.d.	n.d.	n.d.	n.d.	n.d.	n.d.	n.d.	n.d.	n.d.	n.d.	n.d.	n.d.	n.d.	n.d.	n.d.	n.d.	n.d.	n.d.	n.d.
P1	A	Commercial feed	n.d.	n.d.	n.d.	n.d.	n.d.	n.d.	n.d.	n.d.	n.d.	n.d.	n.d.	n.d.	n.d.	n.d.	n.d.	n.d.	n.d.	n.d.	n.d.	n.d.	n.d.	n.d.	n.d.	n.d.	n.d.	n.d.	n.d.	n.d.	n.d.	n.d.	n.d.	n.d.	n.d.	n.d.	n.d.	n.d.	n.d.	n.d.	n.d.	n.d.	n.d.	n.d.	n.d.	n.d.	n.d.	86.6511	n.d.
P2	A		n.d.	n.d.	n.d.	n.d.	n.d.	n.d.	n.d.	n.d.	n.d.	n.d.	n.d.	n.d.	n.d.	n.d.	n.d.	n.d.	n.d.	n.d.	165.126	n.d.	n.d.	n.d.	n.d.	n.d.	n.d.	n.d.	n.d.	n.d.	n.d.	n.d.	n.d.	n.d.	n.d.	n.d.	n.d.	n.d.	n.d.	n.d.	n.d.	n.d.	n.d.	n.d.	n.d.	n.d.	n.d.	n.d.	n.d.
P3	B		n.d.	n.d.	n.d.	n.d.	n.d.	n.d.	n.d.	n.d.	n.d.	n.d.	n.d.	n.d.	n.d.	n.d.	n.d.	n.d.	n.d.	n.d.	n.d.	n.d.	n.d.	n.d.	n.d.	n.d.	n.d.	n.d.	n.d.	n.d.	n.d.	n.d.	n.d.	n.d.	n.d.	n.d.	n.d.	n.d.	n.d.	n.d.	n.d.	n.d.	n.d.	n.d.	n.d.	n.d.	n.d.	n.d.	n.d.
P4	B		n.d.	n.d.	n.d.	n.d.	n.d.	n.d.	n.d.	n.d.	n.d.	n.d.	n.d.	n.d.	n.d.	n.d.	n.d.	n.d.	n.d.	173.733	n.d.	n.d.	n.d.	n.d.	n.d.	n.d.	n.d.	n.d.	n.d.	n.d.	n.d.	n.d.	n.d.	n.d.	n.d.	n.d.	n.d.	n.d.	n.d.	n.d.	n.d.	n.d.	n.d.	n.d.	n.d.	n.d.	n.d.	n.d.	195.606
R1	A	Rennet	n.d.	n.d.	n.d.	n.d.	n.d.	6183.21	n.d.	n.d.	n.d.	n.d.	n.d.	1935.46	1477.74	n.d.	n.d.	n.d.	n.d.	n.d.	n.d.	n.d.	n.d.	n.d.	n.d.	n.d.	n.d.	n.d.	n.d.	n.d.	2078.42	n.d.	n.d.	n.d.	n.d.	n.d.	1536.67	n.d.	n.d.	8336.42	n.d.	n.d.	n.d.	n.d.	n.d.	n.d.	n.d.	n.d.	n.d.
R2	A		n.d.	n.d.	n.d.	n.d.	n.d.	3513.44	10755.3	n.d.	n.d.	n.d.	n.d.	1646.43	n.d.	n.d.	n.d.	n.d.	n.d.	n.d.	n.d.	n.d.	n.d.	n.d.	n.d.	n.d.	n.d.	n.d.	n.d.	n.d.	1183.03	n.d.	n.d.	n.d.	n.d.	n.d.	n.d.	n.d.	n.d.	9137.59	n.d.	n.d.	n.d.	n.d.	n.d.	n.d.	n.d.	n.d.	n.d.
R7	B		n.d.	n.d.	n.d.	n.d.	n.d.	1034.17	n.d.	n.d.	n.d.	n.d.	n.d.	403.953	373.06	n.d.	n.d.	n.d.	n.d.	n.d.	n.d.	n.d.	n.d.	332.664	n.d.	49.7251	n.d.	n.d.	n.d.	n.d.	4339.04	n.d.	n.d.	n.d.	n.d.	n.d.	n.d.	n.d.	n.d.	10430.4	n.d.	n.d.	n.d.	n.d.	n.d.	1341.16	n.d.	n.d.	n.d.
R8	B		n.d.	n.d.	n.d.	n.d.	n.d.	1593.64	n.d.	692.178	n.d.	305.074	n.d.	631.213	224.398	n.d.	272.569	n.d.	n.d.	n.d.	n.d.	n.d.	n.d.	100.443	n.d.	89.8356	n.d.	n.d.	n.d.	n.d.	3026.13	n.d.	n.d.	n.d.	n.d.	n.d.	n.d.	n.d.	n.d.	8604.03	n.d.	n.d.	n.d.	n.d.	n.d.	2255.65	n.d.	n.d.	n.d.
S1	A	Brine	n.d.	n.d.	n.d.	n.d.	n.d.	n.d.	n.d.	n.d.	n.d.	n.d.	n.d.	n.d.	1552.66	n.d.	1642.9	n.d.	n.d.	n.d.	n.d.	n.d.	n.d.	n.d.	n.d.	n.d.	n.d.	n.d.	n.d.	n.d.	n.d.	n.d.	n.d.	n.d.	n.d.	n.d.	n.d.	31843	14682.9	n.d.	n.d.	n.d.	n.d.	n.d.	n.d.	610.24	376.231	n.d.	n.d.
S2	A		n.d.	n.d.	n.d.	n.d.	n.d.	n.d.	n.d.	n.d.	n.d.	n.d.	n.d.	n.d.	513.69	n.d.	879.477	503.426	n.d.	n.d.	n.d.	n.d.	n.d.	n.d.	n.d.	n.d.	n.d.	n.d.	n.d.	n.d.	n.d.	n.d.	n.d.	359.688	n.d.	n.d.	n.d.	32886.7	24209	n.d.	n.d.	n.d.	n.d.	n.d.	n.d.	n.d.	n.d.	n.d.	n.d.
S3	B		n.d.	n.d.	n.d.	n.d.	n.d.	n.d.	n.d.	n.d.	n.d.	n.d.	n.d.	n.d.	n.d.	n.d.	119.86	n.d.	n.d.	n.d.	n.d.	n.d.	n.d.	n.d.	n.d.	n.d.	n.d.	n.d.	n.d.	n.d.	n.d.	n.d.	n.d.	n.d.	n.d.	n.d.	n.d.	n.d.	101.178	n.d.	n.d.	n.d.	n.d.	n.d.	n.d.	n.d.	n.d.	n.d.	n.d.
S4	B		n.d.	n.d.	n.d.	n.d.	n.d.	n.d.	n.d.	n.d.	n.d.	n.d.	n.d.	n.d.	n.d.	n.d.	415.492	n.d.	n.d.	n.d.	n.d.	n.d.	n.d.	n.d.	n.d.	n.d.	n.d.	n.d.	n.d.	n.d.	n.d.	n.d.	n.d.	n.d.	474.027	n.d.	n.d.	n.d.	202.76	n.d.	n.d.	n.d.	n.d.	n.d.	n.d.	n.d.	n.d.	n.d.	n.d.
P-value1		P	NS	NS	NS	NS	NS	NS	NS	NS	NS	NS	NS	NS	NS	NS	NS	NS	NS	NS	NS	NS	NS	NS	NS	NS	NS	NS	NS	NS	NS	NS	NS	NS	NS	NS	NS	NS	NS	NS	NS	NS	NS	NS	NS	NS	NS	NS	NS
		S	*	NS	***	*	NS	***	NS	NS	NS	NS	NS	**	*	NS	**	NS	NS	NS	NS	NS	NS	*	NS	*	NS	NS	NS	NS	***	NS	NS	NS	NS	NS	NS	***	***	***	NS	NS	NS	NS	NS	NS	NS	NS	NS
1 S: Sample type factor; P: Producer factor; ***: P ≤ 0.01; *: P ≤ 0.05; NS: P > 0.05; NC: not calculated
[truncated: 39 more columns]
