# Supplementary material for: Shotgun metagenomic sequencing reveals the influence of artisanal dairy environments on the microbiomes, quality, and safety of Idiazabal, a raw ewe milk PDO cheese
Source: Microbiome. 2024 Dec 20;12:262. doi: 10.1186/s40168-024-01980-0 (PMC11662609; doi:10.1186/s40168-024-01980-0)
Supplement: Supplementary file 10 — Additional file 9: Supplementary Table S8. Relative abundances (RPKM) of virulence factor families. [file 40168_2024_1980_MOESM9_ESM.xlsx]

## Sheet: Hoja1
Supplementary Table 8. Relative abundances (RPKM) of virulence factor families.
Sample ID	Producer	Sample type	VFs
			VI	14-dihydroxy-2-naphthoate	23S	3``-adenylyltransferase	50S	5-amino-6-	AadE	ABC	acyltransferase	alpha-clostripain	aminoglycoside	aminotransferase	AmpR	antirepressor	anti-toxin	AraC	ArpU	ArsR	ATP	bacteriophage	Belongs	beta-lactamase	capsid	capsular	cell	chloramphenicol_florfenicol	class	Cmx	coccolysin	cold	competence	conserved	CP4-6	CPS-53	Cro-like	cytochrome	D-alanine-D-serine	DD-dipeptidase_DD-carboxypeptidase	deoxyuridine	DLP12	DNA	DNA-binding	DNA-directed	EC	EF0042	EF0047	EF0048
A1	B	Cheese	n.d.	n.d.	n.d.	n.d.	n.d.	n.d.	n.d.	n.d.	n.d.	n.d.	n.d.	n.d.	n.d.	n.d.	n.d.	n.d.	n.d.	n.d.	4513.38	n.d.	n.d.	n.d.	n.d.	n.d.	n.d.	n.d.	n.d.	n.d.	n.d.	n.d.	n.d.	n.d.	n.d.	n.d.	48542.6	n.d.	n.d.	n.d.	n.d.	n.d.	387.606	n.d.	n.d.	n.d.	n.d.	n.d.	784.82
A2	B		n.d.	n.d.	n.d.	n.d.	n.d.	n.d.	n.d.	n.d.	n.d.	n.d.	n.d.	n.d.	n.d.	903.918	n.d.	1027.16	n.d.	n.d.	5477.88	n.d.	n.d.	n.d.	n.d.	n.d.	183.794	n.d.	n.d.	n.d.	n.d.	n.d.	395.669	n.d.	n.d.	n.d.	43206	n.d.	n.d.	n.d.	n.d.	n.d.	363.189	n.d.	n.d.	n.d.	123.82	n.d.	n.d.
P1	A		n.d.	n.d.	n.d.	n.d.	n.d.	n.d.	n.d.	n.d.	n.d.	n.d.	n.d.	n.d.	n.d.	2521.8	n.d.	n.d.	n.d.	n.d.	9723.21	n.d.	n.d.	n.d.	15218.6	n.d.	n.d.	n.d.	n.d.	n.d.	n.d.	n.d.	224.346	n.d.	n.d.	n.d.	20616.8	n.d.	n.d.	n.d.	10073.8	n.d.	20696	n.d.	n.d.	n.d.	n.d.	n.d.	n.d.
P2	A		n.d.	31.0597	n.d.	n.d.	555.319	n.d.	n.d.	157.948	44.3874	n.d.	n.d.	n.d.	n.d.	972.211	n.d.	n.d.	53.7687	n.d.	n.d.	n.d.	n.d.	n.d.	15743.9	n.d.	8.82092	n.d.	n.d.	66.54	496.526	n.d.	n.d.	n.d.	n.d.	n.d.	23894.3	n.d.	n.d.	n.d.	3226.96	n.d.	21483.9	n.d.	n.d.	n.d.	n.d.	n.d.	n.d.
B1	A	Home-made feed	153.334	n.d.	n.d.	n.d.	n.d.	n.d.	n.d.	n.d.	n.d.	n.d.	n.d.	n.d.	n.d.	n.d.	n.d.	n.d.	n.d.	n.d.	n.d.	n.d.	n.d.	n.d.	n.d.	n.d.	n.d.	n.d.	388.463	n.d.	n.d.	n.d.	n.d.	n.d.	1961.02	n.d.	n.d.	n.d.	2343.19	n.d.	n.d.	723.279	n.d.	n.d.	n.d.	n.d.	n.d.	n.d.	n.d.
B2	A	Home-made feed	n.d.	n.d.	n.d.	n.d.	n.d.	n.d.	n.d.	1385.38	353.698	n.d.	n.d.	n.d.	n.d.	n.d.	n.d.	n.d.	n.d.	n.d.	n.d.	199.181	n.d.	n.d.	n.d.	n.d.	n.d.	n.d.	n.d.	n.d.	148.549	n.d.	n.d.	n.d.	5960.38	n.d.	n.d.	n.d.	n.d.	n.d.	n.d.	n.d.	n.d.	n.d.	n.d.	n.d.	n.d.	n.d.	n.d.
E11	B	Raw milk	n.d.	n.d.	n.d.	n.d.	n.d.	n.d.	n.d.	n.d.	n.d.	n.d.	n.d.	n.d.	n.d.	n.d.	n.d.	n.d.	n.d.	n.d.	n.d.	n.d.	n.d.	n.d.	n.d.	n.d.	n.d.	n.d.	n.d.	n.d.	n.d.	n.d.	n.d.	n.d.	n.d.	n.d.	n.d.	n.d.	n.d.	n.d.	n.d.	n.d.	n.d.	n.d.	n.d.	n.d.	n.d.	n.d.	n.d.
E12	B		n.d.	n.d.	n.d.	n.d.	n.d.	n.d.	n.d.	n.d.	n.d.	n.d.	n.d.	n.d.	n.d.	n.d.	n.d.	n.d.	n.d.	n.d.	n.d.	n.d.	n.d.	n.d.	n.d.	n.d.	n.d.	n.d.	n.d.	n.d.	n.d.	n.d.	n.d.	n.d.	n.d.	n.d.	n.d.	n.d.	n.d.	n.d.	n.d.	n.d.	n.d.	n.d.	n.d.	n.d.	n.d.	n.d.	n.d.
E5	A	Milk	n.d.	n.d.	n.d.	n.d.	n.d.	n.d.	n.d.	n.d.	n.d.	n.d.	n.d.	n.d.	n.d.	n.d.	n.d.	n.d.	n.d.	n.d.	n.d.	n.d.	n.d.	n.d.	n.d.	n.d.	n.d.	n.d.	n.d.	n.d.	n.d.	n.d.	n.d.	n.d.	n.d.	n.d.	n.d.	n.d.	n.d.	n.d.	n.d.	n.d.	n.d.	n.d.	n.d.	n.d.	n.d.	n.d.	n.d.
E6	A	Milk	n.d.	n.d.	n.d.	n.d.	n.d.	n.d.	n.d.	n.d.	n.d.	n.d.	n.d.	n.d.	n.d.	n.d.	n.d.	n.d.	n.d.	n.d.	n.d.	n.d.	n.d.	n.d.	n.d.	n.d.	n.d.	n.d.	n.d.	n.d.	n.d.	n.d.	n.d.	n.d.	n.d.	n.d.	n.d.	n.d.	n.d.	n.d.	n.d.	n.d.	n.d.	n.d.	n.d.	n.d.	n.d.	n.d.	n.d.
ER1	A	Teat skin surfaces	n.d.	n.d.	1313.24	2407.94	1486.7	n.d.	1945.47	3161.05	n.d.	n.d.	n.d.	495.892	n.d.	n.d.	n.d.	n.d.	1150.2	n.d.	n.d.	n.d.	n.d.	n.d.	n.d.	n.d.	n.d.	593.52	1012.27	n.d.	n.d.	n.d.	1359.51	n.d.	n.d.	n.d.	n.d.	936.751	n.d.	632.561	n.d.	n.d.	n.d.	n.d.	n.d.	n.d.	n.d.	198.357	1090.65
ER2	A		n.d.	n.d.	1310.2	n.d.	n.d.	n.d.	821.039	n.d.	n.d.	n.d.	n.d.	n.d.	n.d.	n.d.	n.d.	n.d.	n.d.	n.d.	n.d.	n.d.	n.d.	n.d.	n.d.	n.d.	n.d.	501.846	4684.07	474.634	n.d.	n.d.	n.d.	n.d.	n.d.	n.d.	n.d.	n.d.	n.d.	n.d.	n.d.	n.d.	n.d.	n.d.	n.d.	295.498	n.d.	n.d.	n.d.
Er3	B		n.d.	n.d.	n.d.	3342.86	n.d.	n.d.	n.d.	n.d.	n.d.	n.d.	n.d.	n.d.	n.d.	n.d.	n.d.	n.d.	n.d.	n.d.	n.d.	n.d.	n.d.	n.d.	n.d.	n.d.	n.d.	805.127	n.d.	349.692	n.d.	n.d.	n.d.	n.d.	n.d.	n.d.	n.d.	n.d.	n.d.	n.d.	n.d.	103.151	n.d.	n.d.	n.d.	n.d.	n.d.	n.d.	n.d.
Er4	B		n.d.	n.d.	n.d.	3872.4	n.d.	n.d.	266.253	n.d.	n.d.	n.d.	n.d.	n.d.	n.d.	n.d.	n.d.	n.d.	n.d.	n.d.	n.d.	n.d.	n.d.	n.d.	n.d.	n.d.	n.d.	1324.47	n.d.	n.d.	n.d.	n.d.	n.d.	n.d.	n.d.	n.d.	n.d.	n.d.	n.d.	n.d.	n.d.	n.d.	n.d.	n.d.	n.d.	n.d.	n.d.	n.d.	n.d.
FC1	A	Food contact surfaces	n.d.	n.d.	n.d.	n.d.	n.d.	n.d.	n.d.	n.d.	n.d.	n.d.	n.d.	n.d.	n.d.	n.d.	n.d.	n.d.	n.d.	n.d.	n.d.	n.d.	n.d.	n.d.	162.403	n.d.	n.d.	n.d.	129.286	859.027	n.d.	n.d.	n.d.	n.d.	n.d.	n.d.	n.d.	n.d.	n.d.	n.d.	n.d.	n.d.	n.d.	n.d.	n.d.	n.d.	n.d.	n.d.	n.d.
FC2	A		n.d.	n.d.	n.d.	n.d.	n.d.	n.d.	n.d.	n.d.	n.d.	n.d.	n.d.	n.d.	n.d.	n.d.	n.d.	n.d.	n.d.	4371.68	n.d.	n.d.	n.d.	n.d.	n.d.	n.d.	n.d.	353.54	n.d.	n.d.	n.d.	n.d.	n.d.	n.d.	n.d.	n.d.	n.d.	n.d.	n.d.	n.d.	n.d.	n.d.	n.d.	n.d.	n.d.	n.d.	n.d.	n.d.	n.d.
FC3	B		n.d.	n.d.	n.d.	n.d.	n.d.	n.d.	n.d.	n.d.	n.d.	n.d.	n.d.	n.d.	n.d.	n.d.	n.d.	n.d.	n.d.	n.d.	n.d.	n.d.	n.d.	n.d.	n.d.	n.d.	n.d.	n.d.	n.d.	532.474	n.d.	n.d.	n.d.	n.d.	n.d.	n.d.	n.d.	n.d.	n.d.	n.d.	n.d.	n.d.	n.d.	n.d.	n.d.	n.d.	n.d.	n.d.	n.d.
FC4	B		n.d.	n.d.	n.d.	n.d.	n.d.	n.d.	n.d.	n.d.	n.d.	n.d.	n.d.	n.d.	n.d.	n.d.	n.d.	n.d.	n.d.	n.d.	n.d.	n.d.	n.d.	n.d.	n.d.	n.d.	n.d.	n.d.	n.d.	407.022	n.d.	n.d.	n.d.	n.d.	n.d.	n.d.	n.d.	n.d.	n.d.	n.d.	n.d.	n.d.	n.d.	n.d.	n.d.	n.d.	n.d.	n.d.	n.d.
G11	B	Whey	n.d.	n.d.	n.d.	n.d.	n.d.	n.d.	n.d.	n.d.	n.d.	n.d.	n.d.	n.d.	n.d.	4934.86	n.d.	n.d.	n.d.	n.d.	8874.78	n.d.	n.d.	n.d.	n.d.	n.d.	n.d.	n.d.	n.d.	n.d.	n.d.	n.d.	n.d.	n.d.	n.d.	n.d.	117666	n.d.	n.d.	n.d.	n.d.	n.d.	5070.01	n.d.	n.d.	n.d.	n.d.	n.d.	n.d.
G12	B		n.d.	n.d.	n.d.	n.d.	n.d.	n.d.	n.d.	n.d.	n.d.	n.d.	1825.79	n.d.	n.d.	28663.8	n.d.	n.d.	n.d.	n.d.	n.d.	n.d.	n.d.	n.d.	n.d.	n.d.	n.d.	n.d.	n.d.	n.d.	n.d.	n.d.	n.d.	n.d.	192.16	n.d.	87128.5	n.d.	n.d.	n.d.	n.d.	n.d.	n.d.	n.d.	n.d.	n.d.	n.d.	n.d.	n.d.
G5	A		n.d.	559.051	n.d.	n.d.	n.d.	n.d.	n.d.	289.944	n.d.	n.d.	n.d.	n.d.	n.d.	n.d.	n.d.	n.d.	n.d.	n.d.	n.d.	n.d.	n.d.	n.d.	5737.84	n.d.	n.d.	n.d.	n.d.	n.d.	n.d.	n.d.	n.d.	n.d.	n.d.	n.d.	89037	n.d.	n.d.	n.d.	n.d.	n.d.	5066.05	n.d.	n.d.	n.d.	n.d.	n.d.	n.d.
G6	A		n.d.	n.d.	n.d.	n.d.	n.d.	n.d.	n.d.	n.d.	n.d.	n.d.	n.d.	n.d.	n.d.	n.d.	n.d.	n.d.	n.d.	n.d.	n.d.	n.d.	n.d.	n.d.	7301.05	n.d.	n.d.	n.d.	n.d.	n.d.	n.d.	7272.67	n.d.	n.d.	n.d.	n.d.	76745.6	n.d.	n.d.	n.d.	7312.85	n.d.	12274.8	n.d.	n.d.	n.d.	n.d.	n.d.	n.d.
H1	A	Grass	n.d.	n.d.	225.318	568.35	n.d.	180.631	n.d.	620.776	157.155	n.d.	n.d.	23.4367	n.d.	n.d.	221.103	n.d.	n.d.	n.d.	n.d.	n.d.	1481.94	n.d.	n.d.	n.d.	43.8421	70.0446	713.94	1852.93	n.d.	n.d.	314.311	n.d.	3398.37	n.d.	n.d.	n.d.	n.d.	n.d.	n.d.	n.d.	n.d.	n.d.	n.d.	n.d.	n.d.	n.d.	n.d.
H2	A		n.d.	n.d.	239.286	402.128	n.d.	153.566	n.d.	605.945	n.d.	n.d.	590.099	66.2903	n.d.	n.d.	n.d.	456.783	n.d.	n.d.	n.d.	n.d.	6291.14	n.d.	n.d.	n.d.	n.d.	n.d.	169.049	2059.79	415.972	n.d.	n.d.	n.d.	3359.24	n.d.	n.d.	306.083	n.d.	n.d.	n.d.	110.805	n.d.	n.d.	n.d.	n.d.	n.d.	n.d.	n.d.
H3	B		809.675	n.d.	n.d.	n.d.	n.d.	n.d.	n.d.	n.d.	n.d.	n.d.	n.d.	n.d.	n.d.	n.d.	n.d.	n.d.	n.d.	n.d.	n.d.	n.d.	n.d.	n.d.	n.d.	n.d.	n.d.	n.d.	n.d.	n.d.	n.d.	n.d.	n.d.	n.d.	9085.12	1608.59	n.d.	n.d.	n.d.	n.d.	n.d.	1992.29	n.d.	1209.95	n.d.	n.d.	n.d.	n.d.	n.d.
H4	B		45.3808	n.d.	n.d.	n.d.	n.d.	n.d.	n.d.	n.d.	n.d.	n.d.	n.d.	n.d.	151.422	n.d.	n.d.	n.d.	n.d.	n.d.	n.d.	n.d.	n.d.	n.d.	n.d.	n.d.	n.d.	n.d.	n.d.	n.d.	n.d.	n.d.	n.d.	n.d.	994.919	832.086	n.d.	n.d.	n.d.	n.d.	n.d.	n.d.	n.d.	n.d.	n.d.	n.d.	n.d.	n.d.	n.d.
L1	A	Straw	n.d.	n.d.	n.d.	n.d.	n.d.	n.d.	n.d.	n.d.	n.d.	n.d.	n.d.	n.d.	n.d.	n.d.	n.d.	n.d.	n.d.	n.d.	n.d.	n.d.	n.d.	n.d.	n.d.	n.d.	n.d.	n.d.	n.d.	n.d.	n.d.	n.d.	n.d.	n.d.	n.d.	n.d.	n.d.	n.d.	n.d.	n.d.	n.d.	n.d.	n.d.	n.d.	n.d.	n.d.	n.d.	n.d.	n.d.
L2	A		n.d.	n.d.	n.d.	n.d.	n.d.	n.d.	n.d.	2032.99	n.d.	n.d.	n.d.	n.d.	n.d.	167.445	n.d.	n.d.	n.d.	n.d.	n.d.	n.d.	n.d.	n.d.	n.d.	n.d.	n.d.	n.d.	n.d.	n.d.	n.d.	n.d.	851.93	n.d.	n.d.	n.d.	n.d.	947.505	n.d.	n.d.	n.d.	n.d.	n.d.	n.d.	n.d.	n.d.	n.d.	n.d.	n.d.
NFC1	A	Non-food contact surfaces	n.d.	n.d.	n.d.	n.d.	n.d.	n.d.	n.d.	n.d.	n.d.	n.d.	n.d.	n.d.	n.d.	n.d.	n.d.	n.d.	n.d.	n.d.	n.d.	n.d.	n.d.	n.d.	160.007	n.d.	n.d.	279.518	688.984	1344.01	n.d.	n.d.	n.d.	n.d.	n.d.	n.d.	n.d.	n.d.	n.d.	n.d.	n.d.	n.d.	n.d.	n.d.	n.d.	n.d.	n.d.	n.d.	n.d.
NFC2	A		n.d.	n.d.	n.d.	n.d.	n.d.	n.d.	n.d.	n.d.	n.d.	n.d.	n.d.	n.d.	n.d.	n.d.	n.d.	n.d.	n.d.	1799.51	n.d.	n.d.	n.d.	n.d.	n.d.	n.d.	n.d.	n.d.	n.d.	n.d.	n.d.	n.d.	n.d.	n.d.	n.d.	n.d.	n.d.	n.d.	n.d.	n.d.	n.d.	n.d.	n.d.	n.d.	n.d.	n.d.	n.d.	n.d.	n.d.
NFC3	B		n.d.	n.d.	n.d.	n.d.	n.d.	n.d.	n.d.	n.d.	n.d.	n.d.	n.d.	n.d.	n.d.	n.d.	n.d.	n.d.	n.d.	n.d.	n.d.	n.d.	n.d.	n.d.	n.d.	n.d.	n.d.	n.d.	n.d.	317.557	n.d.	n.d.	n.d.	n.d.	n.d.	n.d.	n.d.	n.d.	n.d.	n.d.	n.d.	n.d.	n.d.	n.d.	n.d.	n.d.	n.d.	n.d.	n.d.
NFC4	B		n.d.	n.d.	n.d.	n.d.	n.d.	n.d.	n.d.	n.d.	n.d.	n.d.	n.d.	n.d.	n.d.	n.d.	n.d.	n.d.	n.d.	n.d.	n.d.	n.d.	n.d.	n.d.	n.d.	n.d.	n.d.	n.d.	n.d.	301.202	n.d.	n.d.	n.d.	n.d.	n.d.	n.d.	n.d.	n.d.	n.d.	n.d.	n.d.	n.d.	n.d.	n.d.	n.d.	n.d.	n.d.	n.d.	n.d.
P1	A	Commercial feed	n.d.	n.d.	n.d.	n.d.	n.d.	n.d.	n.d.	1490.88	n.d.	n.d.	n.d.	49.8027	n.d.	n.d.	n.d.	n.d.	n.d.	n.d.	n.d.	n.d.	n.d.	n.d.	n.d.	n.d.	n.d.	n.d.	n.d.	n.d.	n.d.	n.d.	n.d.	n.d.	354.8	n.d.	n.d.	n.d.	n.d.	n.d.	n.d.	n.d.	n.d.	n.d.	n.d.	n.d.	n.d.	n.d.	n.d.
P2	A		n.d.	n.d.	n.d.	n.d.	n.d.	n.d.	n.d.	n.d.	n.d.	n.d.	n.d.	n.d.	n.d.	n.d.	n.d.	n.d.	n.d.	n.d.	n.d.	n.d.	n.d.	n.d.	n.d.	n.d.	n.d.	n.d.	n.d.	n.d.	n.d.	n.d.	n.d.	n.d.	2987.82	n.d.	n.d.	n.d.	n.d.	n.d.	n.d.	n.d.	n.d.	n.d.	n.d.	n.d.	n.d.	n.d.	n.d.
P3	B		n.d.	n.d.	n.d.	n.d.	n.d.	n.d.	n.d.	n.d.	n.d.	n.d.	n.d.	n.d.	n.d.	n.d.	n.d.	n.d.	n.d.	n.d.	n.d.	n.d.	n.d.	n.d.	n.d.	n.d.	n.d.	n.d.	n.d.	n.d.	n.d.	n.d.	n.d.	n.d.	n.d.	n.d.	n.d.	n.d.	n.d.	n.d.	n.d.	n.d.	n.d.	n.d.	n.d.	n.d.	n.d.	n.d.	n.d.
P4	B		n.d.	n.d.	n.d.	n.d.	n.d.	n.d.	n.d.	n.d.	n.d.	n.d.	n.d.	n.d.	n.d.	n.d.	n.d.	n.d.	n.d.	n.d.	n.d.	314.541	n.d.	n.d.	n.d.	n.d.	n.d.	n.d.	n.d.	n.d.	n.d.	n.d.	n.d.	n.d.	2815.91	n.d.	n.d.	n.d.	n.d.	n.d.	n.d.	n.d.	n.d.	n.d.	n.d.	n.d.	n.d.	n.d.	n.d.
R1	A	Rennet	n.d.	n.d.	n.d.	n.d.	2829.13	n.d.	3853.84	n.d.	n.d.	n.d.	n.d.	n.d.	n.d.	n.d.	n.d.	n.d.	n.d.	n.d.	n.d.	n.d.	n.d.	n.d.	n.d.	n.d.	n.d.	n.d.	n.d.	n.d.	n.d.	n.d.	n.d.	n.d.	n.d.	n.d.	n.d.	n.d.	n.d.	n.d.	n.d.	n.d.	n.d.	n.d.	n.d.	n.d.	n.d.	n.d.	n.d.
R2	A		n.d.	n.d.	n.d.	n.d.	n.d.	n.d.	3281.03	n.d.	n.d.	n.d.	n.d.	n.d.	n.d.	n.d.	n.d.	n.d.	n.d.	n.d.	n.d.	n.d.	n.d.	n.d.	n.d.	n.d.	n.d.	n.d.	n.d.	n.d.	n.d.	n.d.	n.d.	538.881	n.d.	n.d.	n.d.	n.d.	n.d.	n.d.	n.d.	n.d.	n.d.	n.d.	n.d.	n.d.	n.d.	n.d.	n.d.
R7	B		n.d.	n.d.	n.d.	n.d.	5734.71	n.d.	975.402	n.d.	n.d.	672.966	2827.49	n.d.	n.d.	n.d.	n.d.	n.d.	n.d.	n.d.	n.d.	n.d.	n.d.	n.d.	n.d.	n.d.	n.d.	n.d.	n.d.	n.d.	n.d.	n.d.	n.d.	n.d.	n.d.	n.d.	n.d.	n.d.	n.d.	n.d.	n.d.	n.d.	n.d.	n.d.	n.d.	n.d.	n.d.	n.d.	n.d.
R8	B		n.d.	n.d.	n.d.	n.d.	888.956	n.d.	876.725	n.d.	n.d.	81.2162	n.d.	n.d.	n.d.	n.d.	n.d.	n.d.	n.d.	n.d.	n.d.	n.d.	n.d.	n.d.	n.d.	n.d.	n.d.	n.d.	n.d.	n.d.	n.d.	n.d.	n.d.	n.d.	n.d.	n.d.	n.d.	n.d.	n.d.	n.d.	n.d.	n.d.	n.d.	n.d.	n.d.	n.d.	n.d.	n.d.	n.d.
S1	A	Brine	80.521	n.d.	n.d.	n.d.	n.d.	n.d.	n.d.	n.d.	n.d.	n.d.	n.d.	n.d.	n.d.	n.d.	n.d.	n.d.	n.d.	n.d.	n.d.	n.d.	n.d.	387.343	2134.26	n.d.	n.d.	n.d.	n.d.	n.d.	n.d.	n.d.	n.d.	n.d.	1111.29	n.d.	516.038	n.d.	n.d.	n.d.	n.d.	n.d.	3489.04	n.d.	347.353	n.d.	n.d.	n.d.	n.d.
S2	A		69.1544	n.d.	n.d.	n.d.	n.d.	n.d.	n.d.	n.d.	920.175	n.d.	n.d.	69.1544	n.d.	n.d.	n.d.	n.d.	n.d.	n.d.	n.d.	n.d.	n.d.	386.841	2390.65	338.95	n.d.	n.d.	n.d.	n.d.	n.d.	n.d.	n.d.	n.d.	1953.02	n.d.	1036.44	n.d.	n.d.	n.d.	n.d.	n.d.	2113.58	n.d.	n.d.	n.d.	n.d.	n.d.	n.d.
S3	B		n.d.	n.d.	n.d.	n.d.	n.d.	n.d.	n.d.	n.d.	n.d.	n.d.	n.d.	n.d.	n.d.	n.d.	n.d.	n.d.	n.d.	n.d.	n.d.	n.d.	n.d.	n.d.	n.d.	n.d.	n.d.	n.d.	n.d.	n.d.	n.d.	n.d.	n.d.	n.d.	n.d.	n.d.	n.d.	n.d.	n.d.	n.d.	n.d.	n.d.	n.d.	n.d.	n.d.	n.d.	n.d.	n.d.	n.d.
S4	B		n.d.	n.d.	n.d.	n.d.	n.d.	n.d.	n.d.	n.d.	n.d.	n.d.	n.d.	n.d.	n.d.	n.d.	n.d.	n.d.	n.d.	n.d.	n.d.	n.d.	n.d.	n.d.	n.d.	n.d.	n.d.	n.d.	n.d.	n.d.	n.d.	n.d.	n.d.	n.d.	n.d.	n.d.	n.d.	n.d.	n.d.	n.d.	n.d.	n.d.	n.d.	n.d.	n.d.	n.d.	n.d.	n.d.	n.d.
P-value1		P	NS	NS	NS	NS	NS	NS	NS	**	NS	NS	NS	*	NS	NS	NS	NS	NS	NS	NS	NS	NS	NS	**	NS	NS	NS	**	NS	NS	NS	NS	NS	NS	NS	NS	NS	NS	NS	NS	NS	NS	NS	NS	NS	NS	NS	NS
		S	NS	NS	NS	**	*	*	***	NS	NS	*	NS	NS	NS	**	NS	NS	NS	NS	**	NS	*	*	NS	NS	NS	**	NS	*	NS	NS	NS	NS	***	*	***	NS	*	NS	NS	NS	***	NS	NS	NS	NS	NS	NS
1 S: Sample type factor; P: Producer factor; ***: P ≤ 0.01; *: P ≤ 0.05; NS: P > 0.05; NC: not calculated
[truncated: 112 more columns]
