# Supplementary material for: Shotgun metagenomic sequencing reveals the influence of artisanal dairy environments on the microbiomes, quality, and safety of Idiazabal, a raw ewe milk PDO cheese
Source: Microbiome. 2024 Dec 20;12:262. doi: 10.1186/s40168-024-01980-0 (PMC11662609; doi:10.1186/s40168-024-01980-0)
Supplement: Supplementary file 11 — Additional file 10: Supplementary Table S9. Main genes encoding hydrolases, related organisms, and protein names. [file 40168_2024_1980_MOESM10_ESM.xlsx]

## Sheet: Hoja1
Supplementary Table 9. Main genes encoding hydrolases, related organisms, and protein names.
Gene family	Organism	Type	Protein name
lacla-pepx	Lactococcus	Peptidase_S15	Xaa-Pro dipeptidyl aminopeptidase
lacla-YMGC	Lactococcus	Peptidase_S15	Cocaine esterase
lacla-YBCH	Lactococcus	Abhydrolase_5	Alpha/beta hydrolase (Abhydrolase_5 family)
lacla-YUFC	Lactococcus	Duf_915	Hypothetical protein yufc
lismo-LMO0493	Listeria	Peptidase_S15	Cocaine esterase
lacla-YEEB	Lactococcus	BD-FAE	Sugar hydrolase
lacla-YAHD	Lactococcus	Lysophospholipase carboxylesterase	Hypothetical protein yahd
lacre-b3xl59	Lactobacillus	Peptidase_S15	Xaa-Pro dipeptidyl aminopeptidase
lacda-q1g8l1	Lactobacillus	Proline_iminopeptidase	Prolyl aminopeptidase
lacre-b3xl60	Lactobacillus	Proline_iminopeptidase	Prolyl aminopeptidase
lache-prolinase	Lactobacillus	Proline_iminopeptidase	Prolinase
9laco-c2eux2	Limosilactobacillus	Proline_iminopeptidase	Prolyl aminopeptidase
nocfa-q5z2d3	Nocardia	Peptidase_S9	Putative protease
leixx-q6ah78	Leifsonia	Peptidase_S9	Protease II
myctu-RV0782	Mycobacterium	Peptidase_S9	Probable protease II
mycpa-q743h0	Mycolicibacterium	Peptidase_S9	PtrBa
salen-OPDB	Salmonella	Peptidase_S9	Oligopeptidase B
shifl-PTRB	Shigella	Peptidase_S9	Protease II
ecoli-ptrb	Escherichia	Peptidase_S9	protease II
mycss-q1b371	Mycobacterium	Peptidase_S9	Oligopeptidase B
coref-CE2486	Corynebacterium	Peptidase_S9	Putative protease II
erwct-q6d4b7	Pectobacterium	Peptidase_S9	Protease II
chrsd-q1qzd2	Chromohalobacter	Peptidase_S15	Cocaine esterase
yerpe-PTRB	Yersinia	Peptidase_S9	Oligopeptidase B
comte-q5q139	Comamonas	Abhydrolase_6	PHA synthase 1
psere-PHAC1	Pseudomonas	Abhydrolase_6	PHA synthase 1
chrsd-q1qyj1	Chromohalobacter	Peptidase_S15	Cocaine esterase
cerat-a0a2k5ljr0	Cercocebus	Pancreatic lipase	Pancreatic lipase
chrsd-q1qx98	Chromohalobacter	Abhydrolase_6	Putative poly(3-hydroxyalkanoate) synthetase
chrsl-q44hq6	Chromohalobacter	Peptidase_S9	Oligopeptidase B
chrsd-q1qup8	Chromohalobacter	Abhydrolase_6	Poly(R)-hydroxyalkanoic acid synthase
psyar-q4fpw6	Psychrobacter	Abh_upf00227	Hypothetical protein
